# Supplementary material for: Identifying Communities at Risk for COVID-19–Related Burden Across 500 US Cities and Within New York City: Unsupervised Learning of the Coprevalence of Health Indicators
Source: JMIR Public Health Surveill. 2021 Aug 26;7(8):e26604. doi: 10.2196/26604 (PMC8396545; doi:10.2196/26604)
Supplement: Multimedia Appendix 3 [file publichealth_v7i8e26604_app3.xlsx]

## Sheet: TableS2
Multimedia Appendix 3. Table S2.
disease	placename	median	low	hi	pct_25	pct_75	sd
Male Over 65	Surprise	0.14367	0.047043	0.891986	0.0902198	0.485588	0.303281
Female Over 65	Surprise	0.151423	0.0667698	0.837411	0.111468	0.524025	0.283353
BP Medication	Champaign	0.6955	0.147	0.79	0.523	0.72775	0.215072
Male Over 65	Roseville	0.117399	0.0674646	0.880653	0.088764	0.167362	0.197447
Male Over 65	Deerfield Beach	0.134273	0.0726628	0.842569	0.0910596	0.316172	0.196951
Female Over 65	Menifee	0.111239	0.061859	0.696629	0.0912798	0.183581	0.196915
Female Over 65	Roseville	0.157756	0.0631182	0.914372	0.130969	0.208675	0.195346
Male Over 65	Menifee	0.0845101	0.0520354	0.691748	0.0742056	0.153821	0.191708
Female Over 65	Mesa	0.129099	0	0.887693	0.0911492	0.241876	0.186363
Female Over 65	Deerfield Beach	0.168813	0.10786	0.795675	0.145691	0.288889	0.184278
BP Medication	Provo	0.577	0.149	0.759	0.4265	0.64125	0.182142
Male Over 65	Mesa	0.117759	0	0.920177	0.0750661	0.208368	0.182021
Female Over 65	Boynton Beach	0.219675	0.099108	0.70268	0.153818	0.405313	0.181576
Male Over 65	Boca Raton	0.236333	0	0.651163	0.181244	0.396086	0.177073
Male Over 65	Indio	0.148031	0.041806	0.658835	0.0924109	0.259764	0.175036
BP Medication	Gainesville	0.654	0.145	0.905	0.509	0.74	0.173755
Male Over 65	Peoria	0.127689	0.0403226	0.784326	0.0881195	0.166469	0.17262
Female Over 65	Peoria	0.139372	0.0350318	0.781013	0.0979136	0.238514	0.172124
Male Over 65	Boynton Beach	0.186601	0.0790486	0.690885	0.10636	0.309735	0.171097
Female Over 65	Boca Raton	0.24416	0	0.685371	0.21913	0.36373	0.169522
Female Over 65	Pembroke Pines	0.14159	0.0716588	0.7376	0.11727	0.185778	0.166816
BP Medication	College Station	0.5735	0.159	0.766	0.47675	0.64	0.165574
BP Medication	Lynchburg	0.771	0.21	0.831	0.746	0.781	0.16338
Male Over 65	Chandler	0.0772509	0.0408012	0.907996	0.0644565	0.109875	0.160985
BP Medication	Ann Arbor	0.712	0.173	0.818	0.652	0.746	0.160825
Female Over 65	Santa Fe	0.276647	0.0483136	0.744681	0.181501	0.344629	0.155673
Female Over 65	Chandler	0.100288	0.0495924	0.871847	0.0839477	0.116346	0.154417
Male Over 65	Pembroke Pines	0.117817	0.0384008	0.665362	0.0970258	0.152398	0.15252
Female Over 65	Indio	0.163735	0.065004	0.595395	0.103068	0.323753	0.150885
Male Over 65	Pompano Beach	0.153846	0.0306059	0.569845	0.103323	0.299391	0.150454
BP Medication	Fayetteville	0.727	0.184	0.927	0.681	0.768	0.149772
Male Over 65	Santa Rosa	0.127432	0.03389	0.739394	0.0655482	0.165493	0.148155
Male Over 65	Santa Fe	0.216252	0.0659215	0.551402	0.150258	0.330547	0.145976
Male Over 65	Henderson	0.149583	0.0487053	0.830403	0.108926	0.191714	0.14502
Female Over 65	Santa Rosa	0.143924	0.070154	0.717365	0.117844	0.251269	0.143481
Female Over 65	Pompano Beach	0.19725	0.0559312	0.54731	0.13245	0.31052	0.142327
Female Over 65	Henderson	0.165143	0.0558123	0.866019	0.130676	0.201695	0.142243
BP Medication	Tallahassee	0.667	0.16	0.786	0.597	0.719	0.14197
BP Medication	Madison	0.71	0.184	0.87	0.632	0.738	0.141063
Male Over 65	Sunrise	0.106569	0.0462392	0.536794	0.0911111	0.157892	0.140829
Female Over 65	Sunrise	0.147942	0.0788146	0.544471	0.108314	0.243665	0.138548
BP Medication	Muncie	0.7615	0.236	0.885	0.72125	0.78875	0.138474
BP Medication	Athens	0.7315	0.24	0.794	0.62175	0.75675	0.137707
BP Medication	Waco	0.727	0.196	0.87	0.692	0.754	0.134688
BP Medication	Berkeley	0.679	0.176	0.758	0.662	0.73	0.134582
Male Over 65	Scottsdale	0.205716	0.0583215	0.691241	0.143336	0.289978	0.133642
Male Over 65	Fort Lauderdale	0.160396	0.0521673	0.674342	0.106375	0.222222	0.133321
Female Over 65	Clearwater	0.218691	0.0983607	0.600559	0.168458	0.363129	0.132756
Female Over 65	Yuma	0.158552	0	0.612694	0.10523	0.234777	0.132444
BP Medication	Bethlehem	0.765	0.236	0.828	0.6895	0.78625	0.132042
Male Over 65	Las Vegas	0.127389	0.0279283	0.844274	0.0837048	0.168077	0.131335
BP Medication	Boca Raton	0.746	0.127	0.852	0.729	0.7785	0.130406
Female Over 65	Las Vegas	0.143133	0.0262217	0.80974	0.0995885	0.19934	0.130028
Female Over 65	Lincoln	0.127142	0	1	0.090378	0.19187	0.129263
BP Medication	Iowa City	0.695	0.368	0.783	0.656	0.728	0.125751
BP Medication	Santa Maria	0.642	0.187	0.766	0.622	0.69175	0.125638
BP Medication	Columbia	0.719	0.248	0.876	0.65375	0.77375	0.125346
Male Over 65	Hemet	0.171358	0.0679357	0.500295	0.11783	0.25378	0.125189
BP Medication	Greenville	0.703	0.359	0.857	0.632	0.7475	0.125142
BP Medication	San Angelo	0.7325	0.19	0.868	0.72025	0.7535	0.124698
Female Over 65	Largo	0.265671	0.0683533	0.596983	0.192923	0.327824	0.12429
Male Over 65	Denton	0.07683	0.00367347	0.671817	0.0544853	0.128878	0.123858
BP Medication	Greeley	0.6495	0.115	0.777	0.6245	0.694	0.123736
Male Over 65	Yuma	0.113919	0	0.556575	0.0761452	0.178928	0.123575
Female Over 65	Rochester Hills	0.188089	0.0120739	0.645057	0.139808	0.257839	0.122958
BP Medication	Bloomington	0.72	0.184	0.883	0.675	0.756	0.122136
Male Over 65	Clearwater	0.20516	0.0702918	0.599587	0.148463	0.29244	0.122011
Male Over 65	Largo	0.238739	0.0427964	0.578799	0.163439	0.311836	0.121752
Female Over 65	Fort Lauderdale	0.155009	0.0683349	0.588942	0.115717	0.239492	0.121611
BP Medication	Kalamazoo	0.723	0.305	0.821	0.7	0.78	0.121388
BP Medication	Abilene	0.7395	0.153	0.809	0.6985	0.76825	0.120892
BP Medication	Wichita Falls	0.757	0.217	0.842	0.739	0.7725	0.119601
BP Medication	Fairfield	0.6785	0.174	0.749	0.649	0.701	0.119316
BP Medication	Yuma	0.71	0.249	0.861	0.675	0.762	0.118621
BP Medication	Worcester	0.734	0.163	0.791	0.704	0.75075	0.118449
Male Over 65	Port St. Lucie	0.181256	0.0692197	0.564224	0.13327	0.278752	0.117662
Male Over 65	Newport Beach	0.238923	0.15017	0.53063	0.194303	0.324189	0.117459
Female Over 65	Hemet	0.188101	0.0643312	0.473241	0.135015	0.298247	0.117301
Female Over 65	Vacaville	0.121885	0	0.596252	0.100983	0.151684	0.117196
High BP	Atlanta	0.308	0.094	0.516	0.206	0.439	0.117122
BP Medication	Tempe	0.6905	0.326	0.815	0.6	0.739	0.116438
BP Medication	Rock Hill	0.7275	0.237	0.802	0.6595	0.75825	0.116338
BP Medication	New Britain	0.731	0.207	0.764	0.7	0.742	0.116157
BP Medication	Norman	0.7125	0.224	0.767	0.6485	0.738	0.116121
BP Medication	Honolulu	0.7515	0.15	0.857	0.706	0.78325	0.116095
BP Medication	Denton	0.677	0.382	0.88	0.622	0.72	0.115892
Female Over 65	Port St. Lucie	0.216406	0.0935857	0.561854	0.164946	0.266196	0.115718
Female Over 65	Denton	0.117759	0.00725745	0.629261	0.0800248	0.145385	0.115339
BP Medication	Knoxville	0.7645	0.212	0.924	0.7305	0.78825	0.113674
BP Medication	Boulder	0.64	0.191	0.711	0.548	0.6695	0.113574
High BP	Gainesville	0.27	0.089	0.584	0.19	0.34	0.113097
Female Over 65	Murrieta	0.113472	0.0648717	0.509388	0.0911153	0.160723	0.113054
Female Over 65	Bethlehem	0.184176	0.0101394	0.435527	0.0831034	0.219712	0.112827
Female Over 65	Mission Viejo	0.19094	0.0348033	0.577406	0.140471	0.238695	0.112798
BP Medication	Tuscaloosa	0.735	0.349	0.821	0.68225	0.76575	0.11275
High BP	Greenville	0.258	0.11	0.534	0.2195	0.3245	0.112183
BP Medication	Albany	0.757	0.142	0.857	0.7265	0.7915	0.112144
Female Over 65	Scottsdale	0.242454	0.0928934	0.527623	0.1849	0.336249	0.110433
Male Over 65	Fort Wayne	0.117507	0.0252366	1	0.0807479	0.152902	0.110149
BP Medication	Lawton	0.7545	0.374	0.835	0.74025	0.7695	0.110062
High BP	Columbia	0.296	0.113	0.591	0.24825	0.3905	0.109421
High BP	Dayton	0.382	0.095	0.645	0.327	0.482	0.109384
BP Medication	Chico	0.662	0.362	0.745	0.566	0.695	0.108734
Male Over 65	West Palm Beach	0.116624	0.0361607	0.532448	0.0988507	0.231047	0.108417
High BP	Menifee	0.25	0.209	0.569	0.235	0.3075	0.108358
High BP	Chicago	0.2895	0.102	0.59	0.243	0.428	0.108149
High BP	Surprise	0.244	0.212	0.518	0.22275	0.4075	0.108094
BP Medication	Murfreesboro	0.679	0.225	0.789	0.637	0.721	0.107258
High BP	Tuscaloosa	0.3715	0.14	0.591	0.3035	0.40875	0.10646
High BP	Birmingham	0.4735	0.167	0.605	0.37275	0.53075	0.106384
BP Medication	Pomona	0.643	0.1	0.771	0.605	0.661	0.106028
Male Over 65	St. Petersburg	0.153593	0.0584192	0.62842	0.107349	0.206363	0.105656
High BP	Albany	0.351	0.06	0.534	0.288	0.4235	0.105595
Female Over 65	Pueblo	0.179602	0	0.549654	0.140016	0.221243	0.105592
BP Medication	Norfolk	0.735	0.301	0.812	0.705	0.76	0.105301
Female Over 65	Gainesville	0.111598	0	0.447342	0.0454545	0.189701	0.105031
BP Medication	Durham	0.7215	0.224	0.82	0.683	0.76175	0.104866
BP Medication	Cambridge	0.691	0.285	0.793	0.6385	0.72375	0.104643
Female Over 65	Oceanside	0.140745	0.0730619	0.536371	0.118183	0.193782	0.104483
Female Over 65	Honolulu	0.205138	0	0.60728	0.140657	0.257842	0.102943
Arthritis	Menifee	0.182	0.148	0.484	0.17	0.237	0.102246
BP Medication	Dayton	0.773	0.258	0.913	0.748	0.822	0.102117
Arthritis	Surprise	0.195	0.158	0.456	0.17225	0.3445	0.102064
Female Over 65	West Palm Beach	0.166705	0.0833539	0.458707	0.133602	0.26537	0.101485
BP Medication	Boston	0.719	0.237	0.851	0.658	0.752	0.100729
High BP	Washington	0.295	0.088	0.458	0.20625	0.4035	0.100219
Male Over 65	St. George	0.182592	0.0543071	0.46038	0.139159	0.225494	0.0999712
BP Medication	Buffalo	0.746	0.172	0.84	0.719	0.7845	0.0999707
Female Over 65	Newport Beach	0.259924	0.136656	0.459107	0.220658	0.32555	0.0997357
BP Medication	Burlington	0.627	0.393	0.744	0.5935	0.682	0.0997234
BP Medication	Gulfport	0.78	0.348	0.824	0.757	0.803	0.0990974
Male Over 65	Youngstown	0.146283	0.046042	0.556627	0.102644	0.177453	0.0988674
High BP	Richmond	0.3135	0.126	0.508	0.2595	0.39225	0.0983349
Female Over 65	Miami Beach	0.156637	0.0736664	0.42482	0.129061	0.278524	0.0983218
High BP	St. Louis	0.3415	0.197	0.529	0.26275	0.46675	0.0983119
BP Medication	Atlanta	0.759	0.276	0.87	0.685	0.811	0.0982258
High BP	Fayetteville	0.324	0.108	0.651	0.287	0.369	0.0979607
BP Medication	New Haven	0.719	0.288	0.838	0.6915	0.7485	0.0979563
High BP	New Orleans	0.41	0.144	0.611	0.319	0.47975	0.097911
High BP	Lynchburg	0.33	0.099	0.501	0.3215	0.41	0.0978889
High BP	Mobile	0.427	0.108	0.659	0.3595	0.502	0.0978628
Male Over 65	Rochester Hills	0.162744	0.00862069	0.448753	0.0927569	0.211292	0.0978182
High BP	Baltimore	0.387	0.116	0.567	0.3095	0.452	0.0975357
High BP	Columbus	0.339	0.122	0.544	0.253	0.4035	0.0972658
High BP	Champaign	0.2665	0.078	0.475	0.19875	0.318	0.0972655
High BP	Pittsburgh	0.317	0.109	0.557	0.266	0.37	0.0970459
BP Medication	Tampa	0.7185	0.181	0.893	0.67625	0.752	0.0969681
Female Over 65	Lee's Summit	0.17416	0.0705567	0.44437	0.0997985	0.237669	0.0969136
High BP	Muncie	0.356	0.142	0.53	0.3185	0.3965	0.0967214
High BP	Charleston	0.3475	0.158	0.558	0.29025	0.42575	0.0966019
High BP	Buffalo	0.365	0.081	0.55	0.3075	0.454	0.0965997
BP Medication	Columbus	0.745	0.198	0.852	0.682	0.778	0.0964445
BP Medication	Fort Collins	0.5995	0.179	0.77	0.5785	0.653	0.0962596
BP Medication	Jacksonville	0.741	0.147	0.857	0.711	0.7675	0.0961212
Female Over 65	Youngstown	0.19724	0.0746372	0.558408	0.156717	0.242203	0.0958883
BP Medication	Fargo	0.731	0.36	0.788	0.709	0.763	0.0955528
BP Medication	Portsmouth	0.758	0.274	0.833	0.7295	0.791	0.0955241
Male Over 65	Oceanside	0.12154	0.0513116	0.469676	0.0887219	0.153047	0.0954223
BP Medication	Irvine	0.659	0.35	0.754	0.6125	0.715	0.095421
BP Medication	Bellingham	0.717	0.417	0.814	0.633	0.725	0.0954109
BP Medication	Surprise	0.6905	0.642	0.893	0.6595	0.84475	0.0954
Female Over 65	Rockford	0.173127	0.0419118	0.403341	0.10142	0.23268	0.095368
Female Over 65	St. Petersburg	0.186455	0.0513064	0.579181	0.144121	0.2302	0.0950827
Female Over 65	Santa Barbara	0.215147	0.0807393	0.39759	0.146048	0.274565	0.0950373
BP Medication	Hampton	0.761	0.391	0.838	0.734	0.787	0.0948881
BP Medication	Menifee	0.63	0.573	0.872	0.607	0.7035	0.0947858
Female Over 65	Albany	0.149034	0.00334572	0.597063	0.109842	0.18122	0.0947607
BP Medication	Lubbock	0.72	0.265	0.799	0.67725	0.751	0.0947595
Male Over 65	Carrollton	0.0911162	0.0362675	0.592593	0.0654923	0.116712	0.0947101
High BP	Shreveport	0.427	0.223	0.608	0.3595	0.5035	0.0946668
High BP	Montgomery	0.4005	0.208	0.614	0.36125	0.47825	0.0944785
Female Over 65	North Las Vegas	0.0898683	0.016624	0.698286	0.0694272	0.122138	0.0944544
High BP	Tampa	0.3405	0.102	0.672	0.268	0.386	0.0943151
BP Medication	San Diego	0.663	0.096	0.861	0.6215	0.699	0.0941015
Female Over 65	Sandy Springs	0.15164	0.01893	0.281614	0.0712752	0.22877	0.0940833
BP Medication	Eugene	0.687	0.283	0.764	0.6455	0.7125	0.0939805
High BP	Lake Charles	0.406	0.275	0.57	0.34975	0.506	0.0939425
High BP	Boynton Beach	0.3635	0.21	0.562	0.3085	0.425	0.0938939
High BP	Baton Rouge	0.397	0.129	0.562	0.34075	0.482	0.0938481
High Cholesterol	Gainesville	0.271	0.083	0.489	0.183	0.339	0.0937776
Obesity	Albany	0.358	0.143	0.5	0.261	0.4285	0.0936959
Female Over 65	Canton	0.159447	0.059247	0.547325	0.123203	0.211008	0.0936336
Female Over 65	Apple Valley	0.153953	0.0944152	0.450852	0.131086	0.187552	0.0930934
Arthritis	Gainesville	0.17	0.039	0.465	0.099	0.241	0.0930285
BP Medication	Lawrence	0.684	0.269	0.808	0.6485	0.69925	0.0928921
High Cholesterol	Champaign	0.306	0.087	0.39	0.20775	0.33025	0.0928845
Female Over 65	Mount Vernon	0.153464	0.0911854	0.492809	0.130861	0.198431	0.0928298
BP Medication	Syracuse	0.745	0.252	0.837	0.7175	0.763	0.0927744
Female Over 65	Madison	0.124061	0	0.606464	0.0780065	0.183573	0.0927127
Male Over 65	Miami Beach	0.110515	0.0122121	0.329125	0.0944612	0.248475	0.0926818
Female Over 65	Palm Coast	0.305504	0.136887	0.452356	0.234846	0.364943	0.0926544
High BP	Philadelphia	0.333	0.108	0.564	0.288	0.4235	0.0924842
BP Medication	Lincoln	0.727	0.176	0.847	0.694	0.77275	0.0924207
High BP	Cleveland	0.402	0.196	0.645	0.336	0.493	0.0922655
Female Over 65	Arlington Heights	0.190971	0.0286442	0.426851	0.165287	0.260809	0.0922642
Female Over 65	Erie	0.138651	0.0705813	0.43159	0.094203	0.188328	0.0922417
BP Medication	North Las Vegas	0.648	0.124	0.844	0.61325	0.677	0.0920639
Male Over 65	North Las Vegas	0.0775409	0.0154083	0.692078	0.0645625	0.12015	0.0920529
High BP	Lakeland	0.382	0.177	0.554	0.327	0.4535	0.0919901
BP Medication	Baton Rouge	0.757	0.291	0.817	0.7255	0.779	0.0919408
High BP	Pembroke Pines	0.294	0.233	0.604	0.275	0.314	0.0915818
High BP	Waco	0.363	0.117	0.5	0.3035	0.4025	0.0914883
Male Over 65	Berkeley	0.123977	0	0.342262	0.0716612	0.166581	0.0913466
Female Over 65	San Marcos	0.144237	0.0264378	0.363735	0.112982	0.186424	0.0913073
High BP	Memphis	0.4105	0.193	0.557	0.33275	0.4805	0.0912831
Female Over 65	Berkeley	0.176179	0	0.315577	0.0900774	0.241411	0.091164
Male Over 65	Vacaville	0.102737	0.0527879	0.469129	0.0855569	0.134837	0.0908873
Female Over 65	Cape Coral	0.272517	0.115804	0.455053	0.187171	0.309737	0.0905788
Arthritis	Muncie	0.3055	0.083	0.492	0.27975	0.34925	0.0905511
Obesity	Atlanta	0.318	0.167	0.473	0.216	0.402	0.0903269
Female Over 65	Bellingham	0.177209	0.0375218	0.386185	0.12135	0.227082	0.0903001
Female Over 65	Carrollton	0.115237	0.0352622	0.542857	0.0773223	0.137051	0.090252
High BP	Kansas City	0.336	0.108	0.575	0.276	0.411	0.090113
Male Over 65	Cape Coral	0.276155	0.0810135	0.451327	0.212163	0.305438	0.0897212
High BP	Cincinnati	0.348	0.147	0.572	0.29	0.41	0.0896918
High Cholesterol	Surprise	0.289	0.258	0.492	0.2665	0.41675	0.0895765
Male Over 65	Long Beach	0.0863558	0	0.689076	0.0648878	0.133729	0.0890806
High BP	Norfolk	0.351	0.134	0.547	0.294	0.414	0.0889366
Female Over 65	Medford	0.173977	0.0684524	0.424157	0.127251	0.244847	0.0889014
High BP	Jackson	0.424	0.173	0.614	0.376	0.495	0.0885797
BP Medication	Fullerton	0.673	0.405	0.774	0.6505	0.72475	0.0885677
High BP	Peoria	0.315	0.145	0.545	0.257	0.375	0.0885501
Arthritis	Boynton Beach	0.264	0.14	0.473	0.23175	0.3105	0.0884977
Obesity	Chicago	0.3265	0.174	0.531	0.26025	0.418	0.0884263
High BP	Orlando	0.2885	0.161	0.556	0.246	0.3555	0.0882699
Female Over 65	Tallahassee	0.114032	0	0.320388	0.0669923	0.168581	0.0882031
BP Medication	Mesa	0.7135	0.295	0.906	0.68	0.778	0.0881516
Female Over 65	Waco	0.126923	0	0.396207	0.0941278	0.166632	0.0881455
High BP	Rock Hill	0.3575	0.174	0.554	0.288	0.406	0.0881343
Male Over 65	Mission Viejo	0.1543	0.0465799	0.453215	0.123825	0.188327	0.0880408
BP Medication	North Charleston	0.726	0.332	0.8	0.69575	0.7615	0.0880314
High BP	Gulfport	0.392	0.141	0.538	0.357	0.44	0.0879715
High BP	New Haven	0.316	0.088	0.462	0.2685	0.356	0.0879366
High BP	Kalamazoo	0.313	0.122	0.475	0.262	0.359	0.0876575
Obesity	Shreveport	0.408	0.271	0.528	0.329	0.4855	0.0874501
BP Medication	Savannah	0.766	0.384	0.858	0.734	0.792	0.0872639
Male Over 65	Sandy Springs	0.0926779	0.0179843	0.288102	0.0472345	0.194377	0.0872495
BP Medication	Lexington	0.7605	0.28	0.839	0.71975	0.797	0.0872353
BP Medication	Virginia Beach	0.723	0.245	0.848	0.6905	0.765	0.0868621
High BP	Savannah	0.368	0.16	0.55	0.294	0.431	0.0867211
BP Medication	Evanston	0.7185	0.386	0.791	0.69925	0.75525	0.0866395
Male Over 65	Bethlehem	0.15961	0.00437637	0.358009	0.0737912	0.184172	0.0865873
Male Over 65	Santa Barbara	0.182358	0.041958	0.351959	0.132756	0.251099	0.086569
BP Medication	Austin	0.669	0.198	0.807	0.618	0.714	0.0865387
High BP	Macon	0.432	0.227	0.555	0.349	0.488	0.0864341
BP Medication	Sugar Land	0.757	0.445	0.827	0.737	0.777	0.0863913
High BP	Knoxville	0.337	0.121	0.554	0.29775	0.38	0.0863855
Female Over 65	Hollywood	0.154104	0.0744786	0.442035	0.12137	0.222993	0.08637
Female Over 65	Cleveland	0.150307	0	0.469841	0.111302	0.197753	0.0862896
Obesity	Richmond	0.315	0.185	0.509	0.2495	0.40175	0.0862059
Arthritis	Redlands	0.216	0.151	0.532	0.197	0.254	0.0861442
BP Medication	Pueblo	0.7055	0.223	0.773	0.689	0.7245	0.0861372
Female Over 65	Champaign	0.107752	0	0.347431	0.0809899	0.1691	0.0861106
High BP	Athens	0.281	0.128	0.438	0.2035	0.3295	0.0860871
Female Over 65	Folsom	0.12757	0.0197044	0.370431	0.0865637	0.183951	0.0860379
Obesity	New Orleans	0.3825	0.215	0.56	0.28575	0.43825	0.0860277
High BP	North Charleston	0.352	0.135	0.513	0.3085	0.40675	0.0859684
Female Over 65	Philadelphia	0.136103	0	0.734043	0.100486	0.194493	0.0858861
Female Over 65	Sugar Land	0.148305	0.0676768	0.365462	0.129512	0.19452	0.0855012
Female Over 65	St. George	0.198443	0.123711	0.431512	0.184926	0.259786	0.0852294
High BP	Milwaukee	0.3095	0.118	0.551	0.264	0.38575	0.0850885
Female Over 65	Virginia Beach	0.143345	0	0.47878	0.095647	0.192689	0.0850728
High BP	Durham	0.3105	0.092	0.494	0.24925	0.359	0.0850379
Arthritis	Charleston	0.239	0.093	0.432	0.202	0.33825	0.0849219
Female Over 65	Asheville	0.190234	0.0694334	0.397171	0.135939	0.24529	0.0849021
Female Over 65	Aurora	0.102335	0.0279926	0.814549	0.0720117	0.137025	0.084843
Male Over 65	Honolulu	0.164987	0	0.532663	0.106427	0.208988	0.0846687
High BP	Jacksonville	0.327	0.088	0.566	0.29	0.37225	0.0846155
Obesity	Lake Charles	0.371	0.261	0.499	0.298	0.46375	0.0845302
Female Over 65	Rio Rancho	0.13506	0.0724479	0.385287	0.118319	0.196671	0.0841424
Female Over 65	Duluth	0.166667	0.0498891	0.434191	0.0995174	0.215802	0.0840564
Obesity	Baton Rouge	0.378	0.227	0.508	0.29	0.4425	0.0837422
High BP	Miami	0.34	0.113	0.516	0.28	0.373	0.0834654
Obesity	Baltimore	0.416	0.193	0.553	0.342	0.463	0.0833913
BP Medication	Washington	0.74	0.25	0.847	0.6845	0.777	0.083334
Male Over 65	Boston	0.0949309	0	1	0.0683382	0.124764	0.0833208
High BP	Mesa	0.268	0.095	0.576	0.245	0.322	0.0832995
Female Over 65	Denver	0.11829	0	0.619263	0.0787425	0.163164	0.0832588
High BP	Dallas	0.32	0.126	0.553	0.283	0.359	0.083193
Male Over 65	Gainesville	0.0872876	0	0.356308	0.0483175	0.165854	0.0831517
Obesity	Union City	0.31	0.132	0.377	0.188	0.339	0.0831083
Smoking	Dearborn	0.217	0.142	0.398	0.17975	0.3335	0.0828676
Female Over 65	Kenosha	0.129389	0.0620585	0.342445	0.0855322	0.187624	0.0828493
Female Over 65	Tempe	0.116111	0	0.376283	0.0589498	0.169691	0.0828153
Obesity	St. Louis	0.379	0.23	0.509	0.29325	0.452	0.0828093
Female Over 65	San Diego	0.126787	0	0.751511	0.0874455	0.170599	0.0827757
BP Medication	Pittsburgh	0.768	0.203	0.863	0.742	0.79	0.0827748
Male Over 65	Palm Coast	0.275074	0.1638	0.432063	0.231002	0.355376	0.0827228
BP Medication	Chicago	0.713	0.406	0.878	0.645	0.765	0.0827216
Obesity	Peoria	0.295	0.225	0.526	0.2595	0.358	0.0826871
High BP	Boston	0.241	0.073	0.448	0.187	0.31	0.0826704
Obesity	Macon	0.441	0.242	0.532	0.333	0.4725	0.082588
Female Over 65	Lynchburg	0.156997	0.00660066	0.284506	0.108269	0.201536	0.0824868
Female Over 65	Ann Arbor	0.15948	0.00876472	0.36858	0.100472	0.194385	0.082315
Female Over 65	Bloomington	0.156634	0	0.419746	0.0994561	0.205319	0.0820744
BP Medication	Raleigh	0.698	0.38	0.82	0.656	0.73625	0.08191
Male Over 65	Mission	0.110618	0.0302905	0.34402	0.0910388	0.144627	0.0818847
Female Over 65	Miami	0.176842	0	0.396702	0.121212	0.238687	0.0817998
High BP	Sunrise	0.325	0.243	0.516	0.29075	0.3965	0.0817976
High BP	Rochester	0.328	0.077	0.478	0.2485	0.3795	0.0817436
High BP	Portsmouth	0.357	0.138	0.529	0.3245	0.4395	0.0817407
Female Over 65	Syracuse	0.122944	0	0.405682	0.0836642	0.142948	0.0817078
Obesity	Birmingham	0.428	0.225	0.527	0.34775	0.46475	0.0816076
BP Medication	Indio	0.67	0.572	0.831	0.62525	0.74275	0.0815937
Male Over 65	Murrieta	0.0946926	0.0514671	0.335247	0.0632251	0.128574	0.0815529
BP Medication	Richmond	0.743	0.303	0.837	0.69625	0.7875	0.0815217
Female Over 65	Huntington Beach	0.187478	0.0466344	0.521939	0.137313	0.22865	0.0815118
Male Over 65	Apple Valley	0.150183	0.0803705	0.394171	0.131738	0.177836	0.0814044
Female Over 65	Troy	0.173694	0.0588883	0.403268	0.142713	0.209768	0.0812465
Arthritis	Dayton	0.336	0.072	0.584	0.3	0.368	0.0811976
Male Over 65	Aurora	0.080954	0.0252202	0.840504	0.057706	0.106098	0.080985
Obesity	Philadelphia	0.3295	0.174	0.488	0.262	0.406	0.0809546
Obesity	Wilmington	0.352	0.243	0.519	0.265	0.416	0.0808894
Female Over 65	Kalamazoo	0.0938297	0.0101404	0.295814	0.078125	0.168824	0.0808777
High Cholesterol	Muncie	0.3565	0.113	0.477	0.3355	0.38225	0.0807426
Female Over 65	Tucson	0.161361	0.0106262	0.534357	0.10913	0.215438	0.0806535
Obesity	Columbus	0.357	0.217	0.557	0.2925	0.4315	0.0805986
BP Medication	Mobile	0.787	0.195	0.887	0.768	0.8135	0.080518
Obesity	Memphis	0.42	0.178	0.517	0.32725	0.45875	0.0805064
Obesity	Mobile	0.387	0.212	0.542	0.321	0.461	0.0804868
BP Medication	Orlando	0.6875	0.476	0.902	0.62625	0.73275	0.0804261
Male Over 65	Upland	0.139009	0.0334395	0.267402	0.0721046	0.205282	0.0803972
Male Over 65	New Haven	0.0715682	0.0141945	0.457647	0.0536889	0.101705	0.0803375
High BP	Augusta	0.404	0.13	0.558	0.3425	0.428	0.0803069
Female Over 65	Mission	0.116118	0.059762	0.325931	0.0846752	0.149178	0.0802739
Female Over 65	Westland	0.161427	0.107348	0.400859	0.151362	0.216206	0.080122
BP Medication	Boynton Beach	0.7565	0.558	0.881	0.714	0.80075	0.0801066
Male Over 65	Duluth	0.123404	0.0236869	0.454397	0.0875592	0.191133	0.0800832
Female Over 65	Huntsville	0.176974	0.0406938	0.441948	0.126293	0.232276	0.0799542
BP Medication	Corpus Christi	0.743	0.171	0.813	0.714	0.7575	0.0799218
Arthritis	Fayetteville	0.225	0.039	0.528	0.189	0.262	0.07985
Arthritis	Pembroke Pines	0.19	0.133	0.46	0.168	0.225	0.0797406
BP Medication	Schaumburg	0.718	0.536	0.9	0.68975	0.74375	0.0796378
Arthritis	Mesa	0.211	0.057	0.497	0.182	0.2605	0.0795275
High BP	Redlands	0.294	0.209	0.561	0.258	0.3	0.0794731
Female Over 65	Sacramento	0.126787	0.00467836	0.475645	0.0910152	0.18553	0.0794654
Female Over 65	Yakima	0.142426	0.0393013	0.312371	0.0967554	0.204699	0.0793094
Female Over 65	Oklahoma City	0.129216	0	0.527027	0.0889163	0.176655	0.0792893
Female Over 65	Reno	0.143296	0	0.381818	0.103712	0.217322	0.0792612
Female Over 65	Santa Maria	0.11116	0.0376454	0.313725	0.0638738	0.162898	0.0791421
Female Over 65	New Haven	0.104843	0.00366032	0.432014	0.0809327	0.143592	0.0791167
Female Over 65	Roanoke	0.164598	0.0546139	0.407325	0.11585	0.222405	0.0790147
High BP	Chattanooga	0.3885	0.222	0.619	0.345	0.43375	0.0790095
Female Over 65	San Francisco	0.165368	0	0.519659	0.111293	0.217589	0.0789894
Arthritis	Champaign	0.1955	0.036	0.284	0.1145	0.22675	0.0789471
Obesity	Cincinnati	0.36	0.228	0.54	0.315	0.4425	0.0789369
Male Over 65	Reno	0.130356	0.0452736	0.345541	0.0893083	0.217288	0.0788929
Female Over 65	Lauderhill	0.156545	0.0670441	0.315238	0.105348	0.22821	0.0788091
Obesity	Washington	0.2575	0.157	0.436	0.1915	0.348	0.0787814
Male Over 65	Gulfport	0.130855	0.0200642	0.387486	0.0997562	0.158463	0.078751
Female Over 65	Farmington Hills	0.195611	0.119112	0.431359	0.158583	0.236521	0.0785401
Female Over 65	Greeley	0.134752	0	0.341027	0.0647249	0.198104	0.0784727
Female Over 65	Evansville	0.174419	0.0817253	0.503158	0.136971	0.225952	0.0784639
Obesity	Milwaukee	0.3635	0.197	0.508	0.28975	0.4265	0.078117
High BP	Jersey City	0.302	0.131	0.507	0.2695	0.36175	0.0780165
High Cholesterol	Menifee	0.287	0.248	0.505	0.275	0.3375	0.0779865
Female Over 65	Dallas	0.109178	0	0.494224	0.0697221	0.166028	0.0779746
Female Over 65	Wilmington	0.159298	0.0443093	0.363715	0.108346	0.186224	0.0779507
Male Over 65	Greeley	0.0984942	0	0.344617	0.0666365	0.158991	0.0779461
High BP	Yuma	0.308	0.112	0.474	0.274	0.334	0.0778928
Male Over 65	Rockford	0.144166	0.0172507	0.350913	0.0899247	0.186501	0.0778107
Female Over 65	Roswell	0.126486	0.0228707	0.348516	0.110942	0.168539	0.077777
High Cholesterol	Lynchburg	0.345	0.097	0.402	0.3275	0.352	0.077747
Obesity	Columbia	0.307	0.213	0.545	0.27125	0.37925	0.0776928
Male Over 65	San Diego	0.100421	0	0.754564	0.0711235	0.141686	0.0776705
Female Over 65	Portsmouth	0.145346	0	0.356028	0.0968469	0.204966	0.07765
High BP	Little Rock	0.387	0.276	0.555	0.323	0.4425	0.0776341
High BP	Wichita Falls	0.363	0.101	0.522	0.339	0.3985	0.0776276
High BP	Louisville	0.381	0.184	0.582	0.3445	0.42525	0.0773819
BP Medication	Richardson	0.753	0.498	0.792	0.7225	0.768	0.0772892
Female Over 65	Inglewood	0.122057	0.0434368	0.346049	0.0902065	0.171023	0.0772843
Female Over 65	Billings	0.149675	0.0554429	0.407082	0.124968	0.223867	0.0772605
Female Over 65	Lake Forest	0.123605	0.0556872	0.311861	0.0968547	0.163413	0.0772253
Female Over 65	Montgomery	0.15262	0	0.426554	0.108188	0.205901	0.0771441
Female Over 65	Thousand Oaks	0.192316	0.0851014	0.430287	0.152614	0.23802	0.0771195
Arthritis	Victorville	0.219	0.151	0.496	0.201	0.235	0.0770215
BP Medication	Lakeland	0.774	0.517	0.856	0.7425	0.797	0.0769593
High BP	Roseville	0.258	0.201	0.527	0.229	0.291	0.0769538
Obesity	New Haven	0.37	0.168	0.455	0.2785	0.4035	0.0768265
Obesity	Montgomery	0.388	0.265	0.538	0.3205	0.46375	0.0768159
Obesity	Tuscaloosa	0.3645	0.233	0.544	0.31725	0.4135	0.0768134
Male Over 65	Asheville	0.135845	0.0362416	0.324974	0.107981	0.225186	0.076743
Female Over 65	Cary	0.107897	0.0378938	0.424828	0.0894301	0.173292	0.0767397
High BP	Wilmington	0.359	0.173	0.52	0.321	0.425	0.076736
Female Over 65	Lakeland	0.196303	0.0769634	0.416862	0.17211	0.264779	0.0767256
Obesity	Greenville	0.311	0.214	0.512	0.278	0.3515	0.076623
Obesity	Buffalo	0.367	0.143	0.477	0.2885	0.4265	0.0766156
High BP	Oklahoma City	0.3655	0.136	0.597	0.3245	0.404	0.0765953
Female Over 65	Fall River	0.162326	0.0925775	0.453704	0.157447	0.220059	0.0765652
BP Medication	Seattle	0.628	0.134	0.767	0.584	0.6655	0.0764731
Female Over 65	Grand Rapids	0.112262	0.028169	0.337929	0.0729272	0.155861	0.0764342
High BP	Syracuse	0.323	0.126	0.49	0.2965	0.374	0.0763992
Female Over 65	Irvine	0.121725	0	0.317525	0.077673	0.182648	0.0762381
Obesity	Dallas	0.3555	0.201	0.502	0.2755	0.402	0.0760903
Obesity	Pittsburgh	0.298	0.182	0.5	0.261	0.362	0.0760529
Arthritis	Yuma	0.218	0.055	0.406	0.188	0.261	0.0760449
Male Over 65	Virginia Beach	0.108666	0	0.373832	0.0745137	0.162091	0.0759641
Female Over 65	Decatur	0.20813	0.0757576	0.316268	0.133431	0.268908	0.0757688
Female Over 65	Fort Wayne	0.138825	0.0510465	0.555556	0.104703	0.182878	0.0757333
Arthritis	Tuscaloosa	0.276	0.084	0.392	0.231	0.299	0.0757288
Female Over 65	Chicago	0.126484	0.00718778	0.597105	0.0855726	0.177232	0.0755328
BP Medication	Clarksville	0.722	0.456	0.828	0.64925	0.75125	0.0754434
Male Over 65	Champaign	0.0745837	0	0.294428	0.0476492	0.12101	0.0754025
Female Over 65	Bakersfield	0.110742	0.0457764	0.556863	0.0830103	0.154729	0.0752884
Female Over 65	Atlanta	0.125436	0	0.361582	0.0694444	0.167884	0.0751798
High BP	Hampton	0.341	0.12	0.497	0.317	0.363	0.0751421
High BP	Huntsville	0.37	0.222	0.521	0.3265	0.432	0.075115
Obesity	Dayton	0.434	0.246	0.554	0.37	0.485	0.0749357
Female Over 65	New York	0.14932	0	0.882969	0.111383	0.195122	0.0749292
High BP	Houston	0.299	0.106	0.527	0.262	0.339	0.0749231
Female Over 65	Springfield	0.159054	0.00765217	0.356144	0.114974	0.22599	0.0747963
Obesity	Winston-Salem	0.33	0.219	0.487	0.28775	0.40275	0.0747266
Arthritis	Schaumburg	0.206	0.092	0.482	0.17875	0.22975	0.0746827
High BP	Greensboro	0.309	0.127	0.527	0.272	0.356	0.0746645
Male Over 65	Hollywood	0.127729	0.063458	0.384901	0.0999683	0.189281	0.0746184
High BP	Beaumont	0.396	0.283	0.553	0.35825	0.45825	0.0745728
Obesity	Charleston	0.303	0.22	0.499	0.2705	0.385	0.0745555
Obesity	Toledo	0.44	0.297	0.586	0.375	0.4985	0.0745313
BP Medication	Hartford	0.724	0.395	0.798	0.6905	0.7425	0.0745095
High BP	Deerfield Beach	0.354	0.273	0.571	0.323	0.415	0.0744546
Obesity	Pasadena	0.2665	0.152	0.407	0.2015	0.345	0.0744336
BP Medication	Jackson	0.781	0.351	0.87	0.755	0.817	0.0743485
Arthritis	Yakima	0.249	0.205	0.538	0.23	0.2945	0.074341
High BP	Schaumburg	0.262	0.148	0.537	0.23775	0.28125	0.0743033
High BP	Newport News	0.328	0.147	0.506	0.28425	0.37575	0.0742363
High BP	Winston-Salem	0.346	0.181	0.533	0.31775	0.4045	0.074204
Female Over 65	Schenectady	0.133157	0.0168067	0.348715	0.0977542	0.16177	0.0740875
Female Over 65	Macon	0.158664	0.0351064	0.380952	0.119192	0.200594	0.0740349
Male Over 65	Sugar Land	0.140543	0.0927546	0.326733	0.101788	0.18444	0.0739924
Obesity	Rochester	0.3645	0.176	0.489	0.29825	0.4305	0.0739679
High Cholesterol	Denton	0.292	0.149	0.503	0.2445	0.323	0.0739459
BP Medication	Hoover	0.751	0.537	0.846	0.712	0.792	0.0738508
Female Over 65	Carlsbad	0.164534	0.090484	0.40093	0.137187	0.225902	0.0738203
Male Over 65	Cary	0.0888889	0.0333626	0.432459	0.0601316	0.133373	0.0737836
High Cholesterol	Waco	0.349	0.101	0.433	0.3205	0.362	0.0736844
Obesity	Kansas City	0.376	0.231	0.547	0.326	0.438	0.0736529
High Cholesterol	Provo	0.2465	0.095	0.336	0.1665	0.277	0.0735957
Female Over 65	Norman	0.120821	0	0.24968	0.0694825	0.173312	0.0735617
Female Over 65	Long Beach	0.109145	0	0.411765	0.0729785	0.169496	0.0735601
Female Over 65	Arlington	0.114995	0.0198429	0.41437	0.0744264	0.170074	0.073558
Obesity	Little Rock	0.352	0.25	0.47	0.2785	0.4145	0.0735359
Obesity	Huntsville	0.33	0.261	0.537	0.30225	0.4195	0.0735316
BP Medication	Dallas	0.7065	0.445	0.84	0.65675	0.755	0.0735262
High Cholesterol	Fayetteville	0.303	0.097	0.485	0.263	0.338	0.0735114
High BP	Indianapolis	0.3485	0.154	0.561	0.31125	0.39175	0.0735039
Obesity	Durham	0.3035	0.174	0.467	0.25675	0.3675	0.0733905
BP Medication	Anchorage	0.625	0.26	0.704	0.598	0.6445	0.0733474
Female Over 65	Hampton	0.166941	0	0.331719	0.107057	0.19917	0.07334
Female Over 65	Cranston	0.186884	0.116452	0.366801	0.146206	0.237466	0.0733285
Female Over 65	Vancouver	0.154752	0.0406547	0.471045	0.117122	0.195693	0.073244
Obesity	Jersey City	0.274	0.136	0.46	0.23425	0.3305	0.0732374
High BP	Nashville	0.3385	0.099	0.536	0.29775	0.37725	0.0731901
High BP	Abilene	0.352	0.106	0.502	0.292	0.3745	0.0731496
High BP	Fort Worth	0.341	0.174	0.535	0.294	0.378	0.0731147
Arthritis	Indio	0.208	0.151	0.378	0.1815	0.27375	0.0730667
Female Over 65	Muncie	0.172209	0.00743826	0.267638	0.122741	0.205545	0.0729931
BP Medication	Newport News	0.738	0.369	0.816	0.7025	0.7745	0.0729907
High BP	Charlotte	0.292	0.146	0.523	0.262	0.3455	0.0729676
High Cholesterol	College Station	0.2215	0.102	0.366	0.1865	0.2575	0.0729087
Male Over 65	Ann Arbor	0.113107	0.006917	0.312117	0.0544098	0.16302	0.0728477
High BP	Fort Lauderdale	0.34	0.233	0.519	0.303	0.411	0.0728395
Female Over 65	Eugene	0.193848	0.011566	0.373293	0.135895	0.222649	0.0728167
BP Medication	Largo	0.768	0.552	0.875	0.75	0.81675	0.0727689
Obesity	Norfolk	0.335	0.217	0.537	0.301	0.399	0.0727613
Female Over 65	High Point	0.160931	0.0553719	0.354266	0.121419	0.213224	0.0727582
Female Over 65	Colorado Springs	0.158886	0.00442478	0.461704	0.102104	0.204702	0.0727266
BP Medication	Greensboro	0.741	0.379	0.844	0.707	0.7755	0.0727183
BP Medication	Miami	0.756	0.447	0.819	0.724	0.776	0.0727177
High Cholesterol	Ann Arbor	0.288	0.094	0.362	0.252	0.324	0.0726242
High BP	Denton	0.27	0.162	0.517	0.2385	0.3065	0.0725621
High BP	San Angelo	0.323	0.102	0.484	0.3005	0.3475	0.0725235
Arthritis	Knoxville	0.2585	0.053	0.513	0.233	0.286	0.0724952
Female Over 65	Chico	0.149584	0.0212766	0.274078	0.102478	0.199453	0.0724919
High BP	Lafayette	0.319	0.194	0.531	0.295	0.349	0.0724525
Female Over 65	Savannah	0.13644	0	0.409804	0.112575	0.186656	0.0724476
Arthritis	Lynchburg	0.264	0.052	0.347	0.239	0.2785	0.0724404
Male Over 65	San Francisco	0.132143	0	0.712551	0.0898545	0.169536	0.0724071
Arthritis	Kalamazoo	0.275	0.073	0.336	0.227	0.293	0.0723938
Male Over 65	Roanoke	0.10842	0.0447942	0.34221	0.0964727	0.138654	0.0723685
High BP	Roanoke	0.384	0.228	0.529	0.3265	0.4175	0.0723223
Female Over 65	Orlando	0.137375	0.0247976	0.438376	0.0828785	0.199461	0.0723187
BP Medication	Philadelphia	0.753	0.335	0.896	0.719	0.79425	0.0722581
Female Over 65	Yonkers	0.185263	0.0741423	0.424386	0.140361	0.236663	0.07224
BP Medication	Santa Barbara	0.7125	0.571	0.883	0.63975	0.74425	0.072206
Female Over 65	Baltimore	0.129961	0	0.492337	0.0960168	0.174831	0.0721575
Arthritis	Greenville	0.192	0.068	0.344	0.1545	0.23	0.0721488
Smoking	New Orleans	0.234	0.095	0.459	0.165	0.285	0.0721388
Female Over 65	Fort Collins	0.126874	0.00501532	0.387728	0.0854771	0.176411	0.0721173
Arthritis	Waco	0.225	0.047	0.386	0.1995	0.25	0.0720755
BP Medication	Victorville	0.668	0.526	0.881	0.65	0.692	0.0720052
High Cholesterol	Greenville	0.279	0.126	0.397	0.2395	0.324	0.0719686
High Cholesterol	Boynton Beach	0.3535	0.229	0.514	0.32	0.38975	0.071948
Female Over 65	Raleigh	0.119322	0.000611621	0.351894	0.0794763	0.169072	0.0719376
Female Over 65	Warren	0.177955	0	0.307342	0.13721	0.218669	0.0719315
Female Over 65	Richardson	0.192193	0.028169	0.264804	0.114611	0.214465	0.0719087
Female Over 65	Memphis	0.133066	0	0.407214	0.0938277	0.191237	0.0718825
Female Over 65	New Rochelle	0.170567	0.0725552	0.348414	0.137719	0.222252	0.0718825
Female Over 65	Shreveport	0.169908	0.0625	0.374825	0.122534	0.218253	0.0718462
High BP	Akron	0.3755	0.174	0.536	0.33275	0.415	0.0718148
Obesity	Kalamazoo	0.314	0.255	0.484	0.291	0.366	0.07176
Female Over 65	Plantation	0.17404	0.0871347	0.41868	0.141768	0.192596	0.0717134
BP Medication	Minneapolis	0.6945	0.308	0.802	0.6565	0.7125	0.0716816
Obesity	Boston	0.236	0.142	0.468	0.192	0.31	0.0716154
BP Medication	Houston	0.703	0.224	0.835	0.658	0.74525	0.0715109
BP Medication	Centennial	0.6975	0.464	0.753	0.65125	0.712	0.0714783
Obesity	Fort Lauderdale	0.245	0.189	0.419	0.218	0.347	0.0714502
Obesity	Louisville	0.3275	0.22	0.555	0.2915	0.388	0.0713872
Obesity	Tampa	0.3135	0.194	0.488	0.25325	0.37025	0.0713391
Female Over 65	Pasadena	0.131306	0.0305255	0.39891	0.0978921	0.181877	0.0713225
BP Medication	Colorado Springs	0.692	0.283	0.792	0.651	0.7225	0.0712956
Female Over 65	Overland Park	0.15944	0.0407509	0.360312	0.1082	0.211833	0.0712821
Female Over 65	Warwick	0.207226	0.131365	0.420781	0.17456	0.25914	0.0712625
High BP	Toledo	0.373	0.123	0.553	0.3455	0.4315	0.0712288
Female Over 65	Albuquerque	0.16319	0	0.338107	0.117661	0.22073	0.0712244
Female Over 65	Fresno	0.114354	0	0.489233	0.0906043	0.15895	0.0711828
BP Medication	Rochester	0.733	0.139	0.884	0.71275	0.75775	0.0710822
Female Over 65	Fort Smith	0.176331	0.0844156	0.336265	0.0997807	0.215428	0.0710477
BP Medication	Long Beach	0.658	0.128	0.823	0.621	0.696	0.0709921
Arthritis	Bethlehem	0.273	0.063	0.365	0.206	0.30625	0.0709765
BP Medication	Augusta	0.786	0.363	0.871	0.768	0.8085	0.0709514
Female Over 65	Detroit	0.151592	0	0.517551	0.102795	0.197709	0.0709295
Female Over 65	Burlington	0.132162	0.0326858	0.286432	0.0866755	0.174629	0.0708771
Male Over 65	Alexandria	0.0908241	0.00950413	0.297556	0.0643361	0.146479	0.0708602
Male Over 65	Savannah	0.116621	0	0.434545	0.0848485	0.152174	0.0708362
High Cholesterol	Yuma	0.338	0.119	0.471	0.311	0.363	0.0707344
Female Over 65	Rochester	0.121827	0	0.534816	0.0871511	0.16345	0.0707157
Female Over 65	El Paso	0.1618	0	0.358314	0.0953794	0.20417	0.0707068
Female Over 65	Clarksville	0.101804	0.00463142	0.321429	0.0533009	0.130513	0.0707035
Obesity	Houston	0.346	0.186	0.53	0.282	0.39625	0.0706512
Smoking	Columbus	0.234	0.095	0.435	0.178	0.289	0.0704324
Obesity	Chattanooga	0.314	0.243	0.516	0.27875	0.39525	0.0703844
High BP	Yakima	0.319	0.276	0.603	0.306	0.3425	0.0703803
BP Medication	Redlands	0.69	0.584	0.894	0.656	0.736	0.0703741
Female Over 65	Columbia	0.132026	0	0.304348	0.0858343	0.174107	0.0703483
Arthritis	Peoria	0.245	0.101	0.476	0.196	0.284	0.0703405
Male Over 65	Bloomington	0.121395	0	0.339197	0.0749056	0.161446	0.0703384
BP Medication	Akron	0.774	0.435	0.906	0.75225	0.796	0.0703192
Smoking	Cincinnati	0.233	0.106	0.399	0.182	0.29	0.0703074
BP Medication	Peoria	0.731	0.491	0.901	0.6975	0.767	0.0703069
Male Over 65	Farmington Hills	0.197209	0.0578611	0.360248	0.16175	0.22238	0.0702765
High BP	Lawton	0.3575	0.15	0.485	0.33	0.38125	0.0702417
Female Over 65	Wichita	0.139526	0.0248042	0.442635	0.106999	0.177657	0.070241
BP Medication	Nashville	0.743	0.215	0.834	0.7025	0.77225	0.0702129
Female Over 65	Greensboro	0.150155	0.0180318	0.379937	0.101884	0.205839	0.0701797
Obesity	Champaign	0.3305	0.21	0.531	0.31325	0.34525	0.0701756
Female Over 65	Columbus	0.121487	0	0.520833	0.0815938	0.167436	0.0701678
Arthritis	Lakeland	0.272	0.107	0.411	0.2415	0.3095	0.0701009
Female Over 65	Alexandria	0.0950523	0.0164631	0.261844	0.0758371	0.164114	0.07006
BP Medication	Thornton	0.6185	0.492	0.823	0.581	0.6395	0.0699687
Obesity	Gulfport	0.351	0.238	0.495	0.319	0.423	0.0699081
High BP	Indio	0.307	0.208	0.46	0.27625	0.33475	0.0698911
Female Over 65	Boston	0.11909	0	0.590909	0.0842061	0.156728	0.0698808
BP Medication	Concord	0.711	0.39	0.832	0.676	0.733	0.0698755
Female Over 65	San Bernardino	0.0854784	0.0379638	0.473753	0.0666628	0.115932	0.0698246
High BP	Carlsbad	0.269	0.176	0.541	0.25475	0.2895	0.069819
Female Over 65	Amarillo	0.154663	0.040182	0.44797	0.0947261	0.187019	0.0697064
High BP	Newark	0.39	0.197	0.531	0.30275	0.42575	0.0696766
Male Over 65	Bellingham	0.153637	0.0399425	0.303932	0.0977069	0.163799	0.0696639
Male Over 65	Yakima	0.113314	0.0248602	0.262186	0.0709425	0.176987	0.0696365
High BP	Melbourne	0.355	0.211	0.531	0.326	0.368	0.0696103
BP Medication	Santa Rosa	0.654	0.562	0.855	0.62775	0.718	0.0695696
High Cholesterol	Tuscaloosa	0.335	0.131	0.414	0.299	0.36925	0.0694591
Female Over 65	Mobile	0.172202	0	0.321402	0.139238	0.225133	0.0694479
BP Medication	El Monte	0.6595	0.517	0.878	0.63225	0.6855	0.0693506
Male Over 65	Medford	0.146125	0.0642825	0.366089	0.125369	0.196852	0.069342
Female Over 65	Newport News	0.131903	0	0.321512	0.0926704	0.176226	0.0693255
Male Over 65	Lakeland	0.188885	0.0719196	0.328893	0.116101	0.23594	0.0693144
Female Over 65	Livonia	0.214761	0.0856685	0.437043	0.17941	0.24357	0.0693099
Male Over 65	Irvine	0.103125	0.0194897	0.318869	0.0555106	0.157614	0.0693064
Arthritis	Columbia	0.207	0.044	0.379	0.16425	0.243	0.0692227
High Cholesterol	Columbia	0.289	0.105	0.42	0.24575	0.33	0.0691325
Female Over 65	Fayetteville	0.124373	0	0.267929	0.0833333	0.173604	0.0691092
BP Medication	Birmingham	0.795	0.549	0.881	0.75575	0.8225	0.0690476
BP Medication	Charleston	0.778	0.51	0.841	0.719	0.80375	0.0690127
Female Over 65	Independence	0.186255	0.0696561	0.337278	0.143398	0.234648	0.0689804
Female Over 65	Joliet	0.110208	0.0431839	0.326552	0.0867647	0.170383	0.0689759
Smoking	Washington	0.152	0.079	0.365	0.11325	0.223	0.068954
Obesity	Lynchburg	0.343	0.235	0.467	0.3035	0.4125	0.0689325
Female Over 65	Racine	0.139555	0.0497804	0.335838	0.101101	0.182453	0.0689122
Female Over 65	Escondido	0.137591	0.0485584	0.304162	0.08854	0.194179	0.0688587
Obesity	Jackson	0.416	0.222	0.49	0.345	0.441	0.0688019
Arthritis	Roseville	0.195	0.144	0.438	0.171	0.228	0.0687689
High BP	High Point	0.346	0.206	0.473	0.28	0.3825	0.0686991
Male Over 65	Huntington Beach	0.15694	0.0652103	0.364292	0.108243	0.187934	0.0686923
Obesity	Cleveland	0.436	0.253	0.565	0.369	0.476	0.0686668
Smoking	Richmond	0.172	0.085	0.359	0.13075	0.2495	0.0686273
Obesity	Lakeland	0.326	0.277	0.521	0.3055	0.381	0.068599
High BP	Boca Raton	0.308	0.078	0.435	0.286	0.331	0.0685984
Female Over 65	Cincinnati	0.129494	0.00874126	0.356578	0.0864695	0.1707	0.068598
Female Over 65	Jackson	0.126735	0.0342759	0.309459	0.0811562	0.188108	0.0685893
Arthritis	Sunrise	0.203	0.155	0.405	0.19025	0.24725	0.068584
High BP	Hartford	0.338	0.141	0.475	0.3175	0.37975	0.0685832
Female Over 65	New Bedford	0.191504	0.0625455	0.323491	0.148173	0.212106	0.0685125
Smoking	Memphis	0.2685	0.052	0.461	0.208	0.30375	0.0684861
High Cholesterol	Madison	0.303	0.105	0.421	0.25	0.329	0.0684603
Male Over 65	Tucson	0.130883	0.00867824	0.398568	0.0883084	0.17454	0.0683351
Male Over 65	Cranston	0.127337	0.0827267	0.289231	0.107732	0.168581	0.068333
Arthritis	Largo	0.2925	0.146	0.448	0.27325	0.344	0.0683268
Female Over 65	Athens	0.121592	0	0.302162	0.0635634	0.151408	0.0682917
BP Medication	Tyler	0.739	0.466	0.807	0.704	0.7775	0.0682232
Obesity	Greensboro	0.316	0.231	0.504	0.2755	0.379	0.068201
High BP	Trenton	0.398	0.276	0.481	0.31725	0.436	0.0681965
Male Over 65	Bend	0.168313	0.0555556	0.337389	0.141799	0.188782	0.0681457
High Cholesterol	Abilene	0.359	0.093	0.455	0.31825	0.37475	0.0681253
BP Medication	Santa Fe	0.7525	0.544	0.856	0.723	0.78425	0.0680931
Female Over 65	Tulsa	0.15162	0.00548589	0.462948	0.11385	0.200224	0.0680357
Female Over 65	Charleston	0.175085	0.0551181	0.477241	0.143939	0.213692	0.0680038
Female Over 65	Pittsburgh	0.177692	0	0.413163	0.122558	0.216186	0.0680001
Smoking	Fort Lauderdale	0.165	0.084	0.326	0.125	0.249	0.0679501
Obesity	New York	0.245	0.096	0.442	0.196	0.305	0.0678998
BP Medication	Cincinnati	0.75	0.378	0.843	0.7245	0.782	0.0678635
Male Over 65	Lee's Summit	0.141071	0.0709314	0.309091	0.113592	0.208351	0.0678448
Arthritis	Pittsburgh	0.269	0.068	0.408	0.233	0.308	0.0678294
Obesity	Indianapolis	0.362	0.234	0.536	0.31525	0.4215	0.0678112
Male Over 65	Mount Vernon	0.134314	0.0483539	0.292517	0.0958386	0.17114	0.0677566
Female Over 65	Wichita Falls	0.155769	0	0.328275	0.114128	0.194621	0.0677502
BP Medication	Jonesboro	0.736	0.525	0.819	0.73	0.767	0.0676879
BP Medication	Roseville	0.667	0.592	0.866	0.631	0.711	0.0676871
BP Medication	Pembroke Pines	0.705	0.623	0.9	0.686	0.741	0.0676449
Female Over 65	Norfolk	0.132349	0	0.351259	0.100923	0.167776	0.0676315
Male Over 65	Grand Rapids	0.0740918	0.0223019	0.450803	0.0553495	0.125915	0.0676076
High Cholesterol	Tallahassee	0.263	0.091	0.363	0.223	0.303	0.0676038
Female Over 65	San Angelo	0.158464	0.00672948	0.380159	0.130187	0.198472	0.067591
Male Over 65	Pomona	0.0843129	0	0.375465	0.0542192	0.109244	0.0675697
Obesity	Syracuse	0.336	0.243	0.505	0.2935	0.384	0.0675506
Male Over 65	Tallahassee	0.0906234	0.000503525	0.27029	0.053046	0.154747	0.0675469
Male Over 65	Gilbert	0.0836586	0.0292141	0.488583	0.0605241	0.100153	0.0675285
Obesity	South Bend	0.386	0.283	0.537	0.32425	0.435	0.0675058
Female Over 65	Dayton	0.169369	0.00863558	0.325972	0.114134	0.20743	0.0674616
High BP	Tallahassee	0.26	0.097	0.437	0.228	0.31	0.0674026
Male Over 65	Albany	0.111111	0.00208333	0.33954	0.0816354	0.155943	0.067396
Female Over 65	Centennial	0.154115	0.0187919	0.309347	0.106736	0.185944	0.0673797
Obesity	Charlotte	0.3165	0.208	0.501	0.2685	0.3785	0.0673701
Obesity	Tyler	0.333	0.274	0.471	0.297	0.4215	0.0673604
Female Over 65	Orange	0.146336	0.0319194	0.312303	0.119201	0.203013	0.0673228
Female Over 65	Cambridge	0.118968	0.00338983	0.313542	0.0929528	0.170039	0.0672983
High Cholesterol	Athens	0.2905	0.101	0.332	0.20575	0.311	0.0672821
Smoking	Rochester	0.225	0.097	0.363	0.15775	0.27075	0.0672777
Female Over 65	Tampa	0.129449	0	0.388212	0.0923802	0.191216	0.0672624
Female Over 65	Kenner	0.187795	0.0790787	0.40474	0.150939	0.203434	0.0672249
Male Over 65	Roswell	0.115586	0.0172993	0.308758	0.0831841	0.152507	0.067224
High BP	Largo	0.3605	0.216	0.532	0.339	0.412	0.0671998
Diabetes	Dayton	0.159	0.02	0.349	0.121	0.228	0.0671942
Female Over 65	Durham	0.113637	0	0.334756	0.0855514	0.157977	0.0671216
Obesity	Canton	0.425	0.319	0.528	0.36975	0.47225	0.0671205
Obesity	Grand Rapids	0.3225	0.183	0.467	0.29475	0.36775	0.0670816
BP Medication	Carlsbad	0.6935	0.524	0.885	0.66875	0.70925	0.067057
High BP	Lexington	0.331	0.149	0.498	0.2905	0.3715	0.0670361
High BP	St. Petersburg	0.341	0.2	0.514	0.311	0.39	0.0670196
Arthritis	Ann Arbor	0.208	0.055	0.294	0.171	0.251	0.0670085
Female Over 65	Cedar Rapids	0.151278	0.0612061	0.348366	0.136714	0.205419	0.0668859
Female Over 65	New Orleans	0.144244	0	0.432127	0.110768	0.185311	0.0668685
BP Medication	Jersey City	0.7115	0.449	0.795	0.66975	0.745	0.0668618
Female Over 65	Iowa City	0.122018	0.0144707	0.247319	0.0692308	0.16219	0.0667948
Smoking	Louisville	0.231	0.105	0.422	0.17825	0.27725	0.0667883
Male Over 65	Eugene	0.155306	0.00710357	0.3125	0.105851	0.193697	0.0667444
Female Over 65	Louisville	0.160641	0.00822562	0.368154	0.117849	0.202575	0.0666747
High Cholesterol	Kalamazoo	0.334	0.122	0.387	0.293	0.347	0.0666673
Female Over 65	Oakland	0.129156	0.0576208	0.39966	0.101196	0.191193	0.0666633
Arthritis	Birmingham	0.3135	0.118	0.433	0.261	0.3475	0.0666629
High BP	Victorville	0.292	0.223	0.53	0.283	0.324	0.0666514
Arthritis	Denton	0.175	0.07	0.394	0.141	0.205	0.0666328
Female Over 65	Spokane	0.16174	0.0799842	0.338583	0.114024	0.218659	0.0665794
Female Over 65	Nashville	0.124344	0	0.328208	0.0827728	0.167847	0.0665759
Male Over 65	San Marcos	0.121775	0.00973631	0.2687	0.0896621	0.16874	0.0665663
Smoking	Miami	0.179	0.088	0.36	0.145	0.234	0.066559
BP Medication	San Francisco	0.686	0.473	0.855	0.626	0.725	0.0665504
BP Medication	Denver	0.64	0.291	0.832	0.608	0.677	0.0665486
Female Over 65	Palatine	0.160735	0.0499498	0.31813	0.129787	0.189792	0.0665419
Female Over 65	Visalia	0.148955	0.0691075	0.288778	0.113312	0.194152	0.0665413
High Cholesterol	Boca Raton	0.347	0.075	0.44	0.332	0.363	0.0664297
Male Over 65	New York	0.113043	0	0.86755	0.0803608	0.156364	0.0664181
Female Over 65	Nashua	0.178126	0.0685745	0.283935	0.139335	0.219349	0.0664058
Obesity	Beaumont	0.3915	0.279	0.501	0.35225	0.45675	0.0664009
Male Over 65	Oakland	0.104619	0	0.392531	0.0771996	0.156628	0.0663903
BP Medication	Missoula	0.6905	0.546	0.836	0.65275	0.7195	0.0663701
BP Medication	Folsom	0.6365	0.452	0.748	0.612	0.6725	0.0663575
Female Over 65	Baton Rouge	0.147718	0.00488599	0.309148	0.105079	0.198745	0.0663277
Male Over 65	Philadelphia	0.10454	0	0.5	0.0731717	0.151162	0.0662953
Male Over 65	Rio Rancho	0.13486	0.0702782	0.299445	0.103343	0.187273	0.0662929
BP Medication	Beaverton	0.661	0.517	0.757	0.629	0.704	0.0662648
Female Over 65	Waukesha	0.161544	0.0828441	0.356345	0.129681	0.190818	0.0662443
High BP	Flint	0.453	0.345	0.562	0.404	0.52	0.0662115
Female Over 65	Flint	0.141888	0.0204429	0.317054	0.0965514	0.180407	0.0662097
Male Over 65	Abilene	0.112353	0	0.276803	0.0794921	0.172106	0.0661679
Obesity	Omaha	0.31	0.236	0.513	0.287	0.3805	0.0661654
BP Medication	Sandy Springs	0.751	0.634	0.821	0.68175	0.79	0.0661481
Smoking	Atlanta	0.179	0.077	0.352	0.118	0.238	0.0661468
Smoking	Warren	0.2305	0.182	0.503	0.20425	0.291	0.0660839
Female Over 65	Bryan	0.106297	0.046115	0.267109	0.0500306	0.135666	0.0659641
Female Over 65	Los Angeles	0.132042	0	0.667787	0.0958777	0.180201	0.0659425
Male Over 65	Lauderhill	0.114611	0.03125	0.239567	0.0687669	0.17669	0.0659181
High BP	El Monte	0.2585	0.162	0.514	0.249	0.27075	0.0658968
Female Over 65	Worcester	0.139683	0	0.284037	0.108035	0.192333	0.0658954
Female Over 65	Napa	0.184064	0.0745434	0.299719	0.143118	0.221863	0.0658032
Female Over 65	Washington	0.127101	0	0.358829	0.086004	0.177548	0.0657694
Female Over 65	Omaha	0.12958	0.00328731	0.359083	0.0950493	0.186173	0.0657393
Female Over 65	Mountain View	0.117868	0.0538494	0.271718	0.0847801	0.178916	0.065631
High BP	Lubbock	0.3105	0.137	0.465	0.25675	0.34475	0.0656253
BP Medication	Yakima	0.691	0.616	0.882	0.6535	0.7445	0.0656056
High BP	Tulsa	0.363	0.213	0.542	0.32525	0.39325	0.0655758
High BP	Tyler	0.349	0.253	0.521	0.3305	0.396	0.0655605
High BP	Omaha	0.304	0.105	0.518	0.2625	0.337	0.0655561
Female Over 65	Alhambra	0.192773	0.111612	0.340617	0.146187	0.219868	0.0655539
Obesity	North Charleston	0.371	0.238	0.473	0.31	0.426	0.0655349
Female Over 65	Quincy	0.159911	0.0769769	0.356692	0.142667	0.204484	0.0655325
Obesity	Augusta	0.401	0.251	0.492	0.3455	0.4375	0.0655192
Female Over 65	Fairfield	0.129103	0	0.302076	0.102761	0.152953	0.0654994
BP Medication	San Marcos	0.6525	0.49	0.726	0.59225	0.68725	0.0654962
Female Over 65	Davenport	0.152484	0.0458716	0.347288	0.112031	0.179987	0.0654601
Smoking	Baton Rouge	0.224	0.116	0.379	0.171	0.267	0.0654472
Obesity	Newport News	0.3415	0.268	0.509	0.3	0.40575	0.0654083
BP Medication	Milwaukee	0.74	0.429	0.92	0.694	0.767	0.0653842
Female Over 65	Beaumont	0.1525	0.0452358	0.27733	0.106104	0.192361	0.0653746
Arthritis	Deerfield Beach	0.253	0.192	0.463	0.239	0.267	0.065295
Female Over 65	Anaheim	0.14062	0.0493506	0.418248	0.0841236	0.161733	0.0652941
BP Medication	Riverside	0.647	0.274	0.75	0.626	0.6815	0.0652537
BP Medication	El Paso	0.759	0.432	0.824	0.717	0.78	0.0651315
Female Over 65	Parma	0.208723	0.114713	0.400394	0.163091	0.258122	0.0651184
Male Over 65	Las Cruces	0.143831	0.0532229	0.30262	0.110277	0.196984	0.065116
High Cholesterol	Mesa	0.309	0.118	0.521	0.2895	0.3525	0.0650423
Male Over 65	Dallas	0.0800858	0	0.47619	0.0528457	0.130565	0.0649003
Obesity	Decatur	0.374	0.3	0.514	0.323	0.427	0.0648918
High BP	Hemet	0.359	0.288	0.507	0.32275	0.42075	0.0648608
Male Over 65	Huntsville	0.140993	0.0307692	0.324859	0.102186	0.197288	0.064832
Obesity	Jacksonville	0.322	0.179	0.502	0.283	0.36625	0.0648278
Female Over 65	Jonesboro	0.130896	0.0112121	0.254593	0.111347	0.191712	0.0648042
High BP	Joliet	0.33	0.226	0.504	0.292	0.358	0.0647795
Male Over 65	Wilmington	0.110839	0.0236349	0.360648	0.0852429	0.164609	0.0647712
Female Over 65	Boulder	0.146687	0.00130251	0.254181	0.10645	0.185484	0.064687
Obesity	Nashville	0.314	0.183	0.519	0.268	0.354	0.0646596
Male Over 65	Boulder	0.111541	0.0010414	0.227564	0.0711443	0.1569	0.0646478
Obesity	Fort Worth	0.362	0.224	0.531	0.3155	0.41225	0.0646429
BP Medication	Montgomery	0.7715	0.499	0.849	0.7195	0.7975	0.0646338
Female Over 65	Allentown	0.12626	0.0492741	0.298001	0.0859904	0.171462	0.064623
BP Medication	Fresno	0.652	0.213	0.821	0.63	0.682	0.064617
Smoking	Toledo	0.264	0.134	0.441	0.219	0.326	0.0646
Smoking	Canton	0.264	0.151	0.359	0.2265	0.32775	0.0645914
Female Over 65	Winston-Salem	0.164716	0.00984144	0.31323	0.109993	0.201679	0.0645227
Male Over 65	Arlington	0.0958027	0	0.342131	0.0532105	0.133896	0.0645159
Male Over 65	Lincoln	0.108332	0	0.283358	0.058258	0.160748	0.0645005
Obesity	Miami	0.335	0.207	0.484	0.293	0.378	0.064489
Female Over 65	Jacksonville	0.133916	0	0.325771	0.108578	0.181121	0.0644875
Male Over 65	Colorado Springs	0.120729	0	0.435237	0.0779505	0.156292	0.0644615
High BP	Raleigh	0.28	0.144	0.502	0.24175	0.3095	0.0644561
High Cholesterol	San Angelo	0.3425	0.1	0.44	0.32725	0.3615	0.0644402
Female Over 65	Phoenix	0.106207	0	0.36371	0.068512	0.155701	0.0644178
BP Medication	Ogden	0.6645	0.417	0.783	0.6485	0.67875	0.0643818
BP Medication	Oklahoma City	0.746	0.316	0.853	0.71	0.7765	0.064314
Female Over 65	Waterbury	0.139657	0.0555074	0.373119	0.091604	0.172266	0.0642523
High Cholesterol	Wichita Falls	0.367	0.102	0.432	0.343	0.3775	0.0642067
Female Over 65	Suffolk	0.163037	0.0399408	0.282126	0.112957	0.199078	0.0642021
Female Over 65	San Buenaventura (Ventura)	0.189997	0.0703518	0.3163	0.140343	0.225019	0.0641609
High Cholesterol	Knoxville	0.346	0.098	0.504	0.31875	0.365	0.0641086
Female Over 65	Fargo	0.155423	0.0216554	0.257948	0.0964912	0.18671	0.0640933
Female Over 65	Birmingham	0.171524	0.0175801	0.371375	0.121613	0.204502	0.0640686
Male Over 65	Allentown	0.0821737	0.0167364	0.293034	0.0613257	0.13696	0.0640632
BP Medication	Sunrise	0.711	0.659	0.868	0.69175	0.7755	0.0640367
Female Over 65	Pomona	0.110048	0	0.311111	0.0843066	0.14497	0.0640146
Female Over 65	Las Cruces	0.174399	0.0812236	0.349422	0.138946	0.217391	0.0640071
Male Over 65	Hoover	0.144016	0.033887	0.28853	0.0832834	0.173128	0.0639912
Female Over 65	Augusta	0.144747	0.00877193	0.365023	0.124184	0.196312	0.06398
Female Over 65	Milpitas	0.13754	0.0867505	0.314516	0.115411	0.184755	0.0639797
Male Over 65	Bakersfield	0.0889344	0.0370615	0.479065	0.0683486	0.114442	0.063974
High BP	Madison	0.242	0.093	0.429	0.185	0.274	0.0639681
Female Over 65	Santa Clarita	0.116226	0.0373255	0.350536	0.0901067	0.148241	0.0639639
Female Over 65	Lawton	0.131972	0	0.300478	0.110522	0.165152	0.0639556
Smoking	Albany	0.22	0.098	0.344	0.154	0.261	0.063932
Arthritis	Columbus	0.237	0.057	0.378	0.1855	0.276	0.0639285
High Cholesterol	Norman	0.341	0.124	0.417	0.292	0.361	0.0639232
Male Over 65	Napa	0.113127	0.0364849	0.272548	0.102554	0.20747	0.0638948
Obesity	Akron	0.376	0.266	0.501	0.33225	0.4295	0.063887
Female Over 65	Lubbock	0.118087	0	0.262416	0.103486	0.180633	0.0638691
Smoking	Erie	0.2765	0.157	0.406	0.24225	0.33475	0.0638645
BP Medication	Tucson	0.723	0.321	0.837	0.688	0.753	0.0638559
BP Medication	Murrieta	0.647	0.59	0.824	0.625	0.6785	0.0638376
Obesity	Waco	0.37	0.242	0.488	0.3125	0.42	0.0638365
Female Over 65	Chattanooga	0.182733	0.016624	0.332217	0.126946	0.223732	0.0638291
Female Over 65	Plano	0.129505	0.00361533	0.345315	0.0956444	0.17667	0.0638262
High BP	Chandler	0.232	0.158	0.518	0.2125	0.247	0.0638065
Obesity	Rockford	0.35	0.268	0.49	0.309	0.416	0.0637975
Smoking	Indianapolis	0.236	0.099	0.359	0.1845	0.281	0.0637969
Obesity	Waterloo	0.3425	0.296	0.51	0.32275	0.4145	0.0637739
Female Over 65	Salt Lake City	0.110738	0.0273973	0.322301	0.0809387	0.145524	0.0637737
High BP	New York	0.279	0.086	0.703	0.247	0.33	0.0637696
Smoking	Shreveport	0.243	0.126	0.371	0.204	0.298	0.0637618
Obesity	Missouri City	0.325	0.238	0.43	0.27975	0.36	0.0637585
Female Over 65	Gilbert	0.0935092	0.0385925	0.46951	0.0799939	0.118633	0.0637501
Obesity	Athens	0.2795	0.205	0.431	0.262	0.31	0.0636819
Arthritis	Atlanta	0.183	0.036	0.303	0.132	0.239	0.0636664
BP Medication	Rochester Hills	0.758	0.526	0.853	0.7325	0.7885	0.0636268
Smoking	Macon	0.254	0.092	0.34	0.1935	0.286	0.0636264
Obesity	Portsmouth	0.4	0.29	0.518	0.346	0.4355	0.0636173
Arthritis	Albany	0.243	0.035	0.375	0.207	0.2815	0.0635893
Arthritis	Orlando	0.2005	0.092	0.477	0.15225	0.2325	0.0635792
BP Medication	Huntsville	0.772	0.564	0.843	0.717	0.793	0.0635591
Obesity	Wichita Falls	0.401	0.227	0.523	0.342	0.432	0.0635525
BP Medication	Baltimore	0.768	0.464	0.855	0.736	0.802	0.0635385
Female Over 65	Tustin	0.0981354	0.0569152	0.263907	0.0865419	0.180943	0.0635344
Obesity	Roanoke	0.34	0.271	0.482	0.321	0.413	0.0634962
BP Medication	Mountain View	0.6505	0.535	0.757	0.608	0.694	0.0634935
High BP	Detroit	0.487	0.206	0.602	0.438	0.5135	0.0634783
High Cholesterol	Berkeley	0.258	0.072	0.334	0.243	0.286	0.063463
Female Over 65	Minneapolis	0.104761	0.00328947	0.281116	0.0622584	0.140048	0.0634464
Female Over 65	Dearborn	0.135488	0.0710814	0.332241	0.0998303	0.178406	0.0634413
Smoking	Peoria	0.161	0.083	0.351	0.1375	0.2055	0.063365
Male Over 65	Fresno	0.093199	0	0.381558	0.0719421	0.125832	0.0633534
Arthritis	Carlsbad	0.201	0.114	0.446	0.18625	0.22225	0.0633497
Smoking	Knoxville	0.2275	0.071	0.382	0.197	0.273	0.0633299
Arthritis	New Haven	0.208	0.045	0.353	0.177	0.2325	0.0633237
Female Over 65	St. Louis	0.145876	0.0233853	0.355513	0.107254	0.186879	0.0633098
Obesity	Tulsa	0.3605	0.24	0.516	0.3145	0.409	0.0632239
Arthritis	Athens	0.207	0.06	0.276	0.131	0.23425	0.0632203
Female Over 65	Buffalo	0.137001	0	0.319389	0.0998644	0.181079	0.0632052
Arthritis	Wichita Falls	0.283	0.046	0.383	0.2605	0.2955	0.063204
Obesity	Knoxville	0.3075	0.195	0.482	0.27975	0.338	0.0630927
Female Over 65	Longmont	0.150345	0.0767778	0.338968	0.12906	0.181236	0.0630803
High BP	Las Vegas	0.314	0.191	0.54	0.284	0.341	0.0630691
High BP	Mission	0.316	0.26	0.455	0.282	0.375	0.0630538
Male Over 65	Albuquerque	0.13993	0	0.293103	0.0951262	0.182921	0.0630363
Obesity	Oklahoma City	0.338	0.214	0.506	0.308	0.40025	0.0629809
Female Over 65	Kansas City	0.139386	0.0216216	0.39627	0.0979827	0.178821	0.0629635
Male Over 65	Lynchburg	0.113995	0.0108349	0.22244	0.080498	0.159757	0.0629459
Female Over 65	Redlands	0.14819	0.0777958	0.269231	0.121153	0.23037	0.062942
Male Over 65	Cleveland	0.112392	0	0.379947	0.0768397	0.157569	0.0628994
Arthritis	Hemet	0.2725	0.206	0.424	0.24125	0.34125	0.0628932
Female Over 65	Glendale	0.160158	0.0394843	0.313293	0.0950358	0.197777	0.0628928
High BP	South Bend	0.362	0.242	0.509	0.3245	0.395	0.0628516
Smoking	Philadelphia	0.237	0.093	0.448	0.191	0.284	0.0628058
Female Over 65	South Bend	0.13827	0.0340935	0.280352	0.0899729	0.190808	0.0627787
Arthritis	Thornton	0.1985	0.134	0.454	0.17925	0.21025	0.062755
Female Over 65	Lawrence	0.105662	0.00505282	0.289941	0.0728832	0.140654	0.062725
Arthritis	Boca Raton	0.243	0.035	0.363	0.232	0.2685	0.0627157
High BP	Thornton	0.217	0.153	0.481	0.1975	0.2435	0.0626977
Obesity	High Point	0.315	0.256	0.489	0.28275	0.38675	0.0626395
Female Over 65	Richmond	0.141785	0.0164016	0.321488	0.0990795	0.180299	0.0626015
Smoking	Baltimore	0.228	0.088	0.384	0.183	0.271	0.0625838
BP Medication	Sacramento	0.67	0.332	0.784	0.638	0.70175	0.0625488
High Cholesterol	Rock Hill	0.3325	0.117	0.409	0.2985	0.36775	0.062548
High Cholesterol	Lawton	0.3485	0.147	0.404	0.3265	0.3585	0.0625409
BP Medication	Kansas City	0.743	0.321	0.878	0.711	0.78	0.0625369
Female Over 65	Topeka	0.175972	0.0680507	0.322746	0.125677	0.215242	0.0625361
Female Over 65	Toledo	0.144103	0.00607165	0.406752	0.107773	0.186394	0.0625291
Female Over 65	Concord	0.163425	0.0286365	0.382943	0.122574	0.189081	0.0625207
BP Medication	Joliet	0.676	0.579	0.829	0.645	0.733	0.0624945
Female Over 65	Seattle	0.137933	0.00551876	0.425743	0.101138	0.171408	0.0624891
Female Over 65	Cheyenne	0.15397	0.0934294	0.277008	0.129349	0.234657	0.0624787
High BP	El Paso	0.322	0.148	0.471	0.2755	0.3565	0.0624678
Smoking	Kalamazoo	0.218	0.119	0.341	0.187	0.259	0.0624552
Male Over 65	Raleigh	0.0894669	0	0.313601	0.0641588	0.140595	0.0624524
Female Over 65	Fullerton	0.148902	0.0483642	0.324721	0.108069	0.180087	0.0624483
Female Over 65	Indianapolis	0.126458	0.0153015	0.440728	0.0959911	0.172509	0.0624214
Female Over 65	Reading	0.0957011	0.0518251	0.307996	0.0684759	0.134393	0.0624207
Female Over 65	Appleton	0.139468	0.0480226	0.351182	0.102471	0.18445	0.0623563
Arthritis	Buffalo	0.287	0.042	0.387	0.252	0.322	0.0623515
Male Over 65	Pasadena	0.0956061	0.0332866	0.326172	0.0702539	0.150362	0.0623514
Smoking	St. Louis	0.264	0.128	0.383	0.1935	0.304	0.0623439
BP Medication	Bryan	0.7035	0.546	0.804	0.6695	0.73375	0.0623332
Female Over 65	Longview	0.13306	0.0907563	0.299698	0.112423	0.192084	0.0623059
Arthritis	Hoover	0.256	0.125	0.383	0.227	0.301	0.0622944
Smoking	Rockford	0.23	0.129	0.35	0.178	0.279	0.0622484
Female Over 65	Loveland	0.207688	0.114265	0.324371	0.162013	0.231494	0.0622347
Female Over 65	Lexington	0.145737	0.00172414	0.277133	0.10518	0.190417	0.0622235
Obesity	Savannah	0.369	0.249	0.496	0.322	0.414	0.0622013
Arthritis	San Angelo	0.2265	0.041	0.401	0.21425	0.24875	0.0621641
High Cholesterol	Pembroke Pines	0.313	0.244	0.512	0.292	0.335	0.0621524
Smoking	Wilmington	0.204	0.094	0.354	0.15	0.247	0.062152
Male Over 65	Lexington	0.109565	0	0.328012	0.0717133	0.137004	0.0621053
High BP	Norman	0.3075	0.143	0.428	0.27025	0.3275	0.0620957
Obesity	Fort Wayne	0.336	0.271	0.513	0.311	0.392	0.0620713
Obesity	Gainesville	0.275	0.195	0.446	0.255	0.308	0.0620606
High Cholesterol	Bethlehem	0.3255	0.104	0.382	0.28725	0.34425	0.0620586
Smoking	Syracuse	0.224	0.118	0.366	0.196	0.289	0.0620291
Smoking	South Bend	0.258	0.127	0.378	0.197	0.2825	0.0620288
Arthritis	Tampa	0.2385	0.048	0.486	0.19975	0.2715	0.0620185
Male Over 65	Escondido	0.0983788	0.0368499	0.272959	0.0677328	0.132636	0.0619741
Female Over 65	Milwaukee	0.0973023	0.0123609	0.405828	0.0663259	0.140137	0.0619694
Female Over 65	Brownsville	0.135715	0.05262	0.367647	0.094248	0.17308	0.0619539
Smoking	Muncie	0.2715	0.139	0.363	0.2225	0.305	0.0619052
High BP	West Palm Beach	0.337	0.243	0.504	0.2975	0.37675	0.0619033
Arthritis	Madison	0.196	0.05	0.376	0.149	0.227	0.0618893
Female Over 65	Southfield	0.207411	0.11293	0.341772	0.183096	0.257428	0.0618867
Male Over 65	Madison	0.108977	0	0.257078	0.0667629	0.153465	0.0618485
High Cholesterol	Dayton	0.343	0.1	0.511	0.323	0.359	0.0618484
Arthritis	Montgomery	0.298	0.124	0.415	0.2355	0.32375	0.0618447
Male Over 65	Sacramento	0.104486	0.00222717	0.411695	0.0733605	0.153921	0.0618088
Female Over 65	Union City	0.144562	0.0680437	0.364388	0.116654	0.184351	0.0618039
Male Over 65	Shreveport	0.131953	0.0521945	0.305433	0.102856	0.181699	0.061802
Male Over 65	Carlsbad	0.15971	0.100697	0.35491	0.126468	0.173899	0.0617547
Female Over 65	Gary	0.192308	0.0514415	0.360465	0.163492	0.227065	0.0617458
Male Over 65	New Orleans	0.115833	0	0.425899	0.0868582	0.153393	0.0617373
BP Medication	Grand Rapids	0.734	0.485	0.818	0.66775	0.75375	0.0617142
Male Over 65	Arlington Heights	0.165297	0.0344828	0.263993	0.120124	0.201637	0.0616916
High BP	Warner Robins	0.312	0.232	0.426	0.2765	0.366	0.0616824
High Cholesterol	Albany	0.308	0.07	0.391	0.2835	0.349	0.0616528
Obesity	Lafayette	0.336	0.243	0.485	0.293	0.375	0.0616514
High BP	Evanston	0.272	0.098	0.379	0.23	0.30775	0.061649
Male Over 65	Waco	0.0980707	0	0.288591	0.0622845	0.140351	0.0616311
Smoking	Chattanooga	0.223	0.151	0.379	0.18725	0.25475	0.0616282
Obesity	Kenner	0.3475	0.292	0.484	0.336	0.39175	0.0615594
High BP	Bethlehem	0.3175	0.124	0.385	0.276	0.3415	0.06155
BP Medication	Toledo	0.775	0.261	0.853	0.749	0.7955	0.0615287
Arthritis	Chicago	0.202	0.063	0.405	0.16025	0.257	0.0614728
BP Medication	Inglewood	0.6815	0.605	0.799	0.64425	0.7565	0.0614096
Female Over 65	Sterling Heights	0.178989	0.112183	0.36499	0.167896	0.199644	0.0614064
BP Medication	Charlotte	0.717	0.356	0.832	0.678	0.7495	0.0614031
Smoking	Huntsville	0.178	0.09	0.335	0.13975	0.2265	0.0613573
Obesity	Irving	0.3265	0.154	0.385	0.2635	0.35225	0.0613516
High Cholesterol	Charleston	0.3315	0.161	0.447	0.2995	0.37825	0.0613513
Female Over 65	Modesto	0.146606	0.0406305	0.285028	0.0958572	0.190173	0.0613061
Female Over 65	Houston	0.11166	0	0.394239	0.0769251	0.153158	0.0613046
BP Medication	Orem	0.653	0.433	0.722	0.634	0.68	0.0612874
Smoking	Montgomery	0.2125	0.117	0.353	0.1705	0.274	0.0612868
High Cholesterol	Lakeland	0.353	0.184	0.467	0.3285	0.3775	0.061279
Obesity	Orlando	0.2915	0.203	0.468	0.25425	0.3365	0.0612762
Male Over 65	Thousand Oaks	0.168576	0.057211	0.29437	0.125757	0.210024	0.0612543
BP Medication	Alexandria	0.6895	0.557	0.793	0.66475	0.743	0.0612498
High BP	Youngstown	0.433	0.303	0.553	0.4	0.4725	0.0612388
Male Over 65	Baltimore	0.105699	0.00520231	0.463415	0.0695842	0.144683	0.0612382
BP Medication	Lewisville	0.662	0.517	0.764	0.627	0.703	0.0612029
Obesity	Muncie	0.3725	0.288	0.521	0.32175	0.404	0.0611946
High BP	Canton	0.362	0.274	0.547	0.3275	0.39025	0.0611634
Arthritis	Philadelphia	0.2625	0.065	0.509	0.2295	0.2975	0.061111
Male Over 65	Redlands	0.127951	0.0479719	0.23222	0.0884615	0.200098	0.0611042
Male Over 65	Miami	0.136581	0.0140127	0.289747	0.0986862	0.177832	0.0610965
Arthritis	Norfolk	0.249	0.064	0.362	0.216	0.279	0.0610737
Smoking	Fort Wayne	0.228	0.146	0.367	0.1975	0.291	0.0610409
Female Over 65	El Monte	0.134325	0.0639731	0.369327	0.111597	0.15929	0.0610062
Female Over 65	Olathe	0.103773	0.0493827	0.356186	0.0938755	0.139606	0.0609825
BP Medication	Las Cruces	0.702	0.481	0.769	0.653	0.724	0.0609576
BP Medication	West Jordan	0.591	0.452	0.708	0.5425	0.62775	0.0609568
BP Medication	Los Angeles	0.658	0.115	0.828	0.629	0.69325	0.0609499
Female Over 65	Evanston	0.170251	0.0303242	0.298886	0.144075	0.185722	0.060939
Female Over 65	Akron	0.159872	0.0211153	0.282822	0.115942	0.196345	0.0608389
Smoking	Jackson	0.244	0.098	0.331	0.195	0.279	0.0608252
BP Medication	Mission	0.7245	0.609	0.849	0.70875	0.75225	0.0608119
High Cholesterol	Honolulu	0.34	0.085	0.426	0.31375	0.35425	0.0607584
Smoking	Kansas City	0.235	0.103	0.379	0.184	0.281	0.0607253
BP Medication	Winston-Salem	0.756	0.407	0.833	0.733	0.78425	0.0607025
Female Over 65	Missouri City	0.112938	0.068642	0.307054	0.0854974	0.125764	0.0606955
High BP	Berkeley	0.238	0.054	0.304	0.208	0.269	0.0606589
Smoking	Oklahoma City	0.1955	0.094	0.416	0.164	0.249	0.0606518
Arthritis	Lawton	0.254	0.07	0.323	0.231	0.2685	0.0606505
BP Medication	Providence	0.714	0.467	0.804	0.688	0.739	0.0606321
High BP	McAllen	0.31	0.256	0.493	0.2895	0.36425	0.0606231
BP Medication	Salt Lake City	0.624	0.351	0.738	0.59325	0.66475	0.0605966
Smoking	Tulsa	0.216	0.095	0.339	0.159	0.2545	0.0605049
Male Over 65	Atlanta	0.0885519	0	0.28825	0.0581614	0.13197	0.0604612
Female Over 65	Corpus Christi	0.141785	0	0.422153	0.110669	0.176493	0.0604487
High BP	Honolulu	0.3145	0.094	0.43	0.28275	0.334	0.060398
Female Over 65	Danbury	0.162172	0.0286885	0.255595	0.101928	0.197111	0.0603571
Smoking	Pompano Beach	0.205	0.096	0.322	0.148	0.244	0.0603296
High BP	Grand Rapids	0.2925	0.111	0.415	0.25675	0.3175	0.0602825
Diabetes	Birmingham	0.163	0.034	0.261	0.09475	0.20675	0.0602737
Male Over 65	Orange	0.132855	0.0600124	0.276466	0.0909012	0.164266	0.060245
Male Over 65	Hampton	0.115751	0	0.30303	0.100704	0.140496	0.0602424
Arthritis	Chandler	0.177	0.111	0.451	0.163	0.1905	0.0602014
Male Over 65	Overland Park	0.130912	0.0321903	0.314593	0.0924632	0.160481	0.0601652
BP Medication	Edmond	0.724	0.514	0.794	0.70125	0.7625	0.0601464
High Cholesterol	Hoover	0.334	0.202	0.426	0.304	0.38	0.0600972
High BP	Concord	0.261	0.119	0.457	0.2415	0.294	0.0600847
Smoking	Columbia	0.182	0.088	0.455	0.14625	0.2235	0.0600729
Male Over 65	Cambridge	0.108087	0.00327065	0.226923	0.0499277	0.140908	0.0600683
Female Over 65	Knoxville	0.162227	0	0.295269	0.1171	0.199219	0.0600648
Smoking	Tampa	0.191	0.103	0.376	0.15575	0.25325	0.0600297
BP Medication	Omaha	0.761	0.301	0.863	0.727	0.789	0.060027
Male Over 65	Washington	0.0930839	0	0.440695	0.0604178	0.146175	0.0600057
Smoking	Dallas	0.1885	0.072	0.302	0.124	0.22825	0.059992
Female Over 65	Tyler	0.169245	0.0529197	0.287681	0.124979	0.211181	0.0599805
BP Medication	Las Vegas	0.696	0.538	0.878	0.653	0.725	0.0599745
Diabetes	Atlanta	0.102	0.019	0.23	0.056	0.174	0.0599639
Female Over 65	College Station	0.0784829	0	0.249024	0.0379999	0.0943084	0.0599568
Female Over 65	Manchester	0.143845	0.0657895	0.276923	0.109329	0.192098	0.0599421
Male Over 65	Fort Collins	0.0947152	0.00385604	0.284866	0.0623442	0.148458	0.0599115
Male Over 65	Decatur	0.177273	0.034142	0.248623	0.109462	0.20486	0.0599086
Male Over 65	Chicago	0.0978618	0	0.432956	0.0669016	0.137191	0.0598903
Male Over 65	Provo	0.0364254	0	0.212264	0.0169212	0.0835764	0.0598834
Male Over 65	Suffolk	0.134929	0.0386473	0.258481	0.0940892	0.171399	0.0598351
BP Medication	Irving	0.6765	0.524	0.788	0.63	0.71325	0.0597365
Obesity	Providence	0.353	0.207	0.429	0.2895	0.3765	0.0597279
Female Over 65	Des Moines	0.139967	0.044919	0.382683	0.10059	0.159534	0.0597225
Male Over 65	Phoenix	0.0864958	0.00309789	0.481959	0.0574517	0.130428	0.0597147
Female Over 65	Abilene	0.153854	0	0.279441	0.113611	0.189365	0.0596848
Smoking	Akron	0.266	0.107	0.357	0.2225	0.294	0.0596625
BP Medication	Laredo	0.72	0.502	0.783	0.665	0.744	0.0596558
Female Over 65	Austin	0.0989761	0	0.350365	0.0652579	0.134255	0.0596181
Arthritis	Abilene	0.236	0.032	0.347	0.197	0.25325	0.0596181
Arthritis	Rock Hill	0.24	0.07	0.335	0.18975	0.2735	0.05954
BP Medication	Sunnyvale	0.6775	0.51	0.746	0.631	0.70175	0.059473
Obesity	Glendale	0.262	0.144	0.415	0.224	0.313	0.0594702
BP Medication	Westminster	0.674	0.458	0.759	0.631	0.70625	0.0594536
High Cholesterol	Atlanta	0.284	0.099	0.38	0.236	0.333	0.0594408
Female Over 65	Fort Worth	0.10905	0.0195473	0.363543	0.0790558	0.146521	0.0594334
BP Medication	Edinburg	0.716	0.578	0.757	0.669	0.746	0.05943
Obesity	Erie	0.3675	0.271	0.477	0.3365	0.4185	0.0594257
Male Over 65	Muncie	0.130833	0.00258131	0.238433	0.0765921	0.163361	0.0594079
Smoking	Lake Charles	0.242	0.136	0.333	0.179	0.2845	0.0593715
Female Over 65	Provo	0.0430598	0	0.214629	0.0268964	0.0980544	0.0593346
Arthritis	Santa Rosa	0.2055	0.15	0.425	0.18325	0.24825	0.059324
Smoking	Winston-Salem	0.2065	0.092	0.318	0.162	0.2555	0.0593171
High BP	North Las Vegas	0.2995	0.108	0.488	0.2565	0.3155	0.0592859
Diabetes	Shreveport	0.138	0.054	0.28	0.109	0.2065	0.0592679
Male Over 65	Palm Bay	0.194555	0.0979484	0.346045	0.17069	0.224351	0.0592659
Female Over 65	Gulfport	0.145864	0.0195652	0.253776	0.107903	0.200987	0.0592657
Male Over 65	College Station	0.05204	0	0.203952	0.0232316	0.0843641	0.059255
Female Over 65	Hoover	0.168263	0.0719329	0.296515	0.121264	0.197176	0.0592267
Male Over 65	Lubbock	0.100448	0	0.265167	0.0685875	0.146915	0.0591964
Diabetes	Mobile	0.135	0.014	0.331	0.107	0.19	0.0591938
Female Over 65	Rapid City	0.188106	0.071844	0.302111	0.141507	0.219725	0.0591914
Obesity	St. Petersburg	0.291	0.209	0.468	0.261	0.314	0.0591586
Smoking	Decatur	0.21	0.141	0.333	0.166	0.269	0.0591098
Obesity	Rock Hill	0.324	0.27	0.487	0.30375	0.38225	0.0590629
Male Over 65	Montgomery	0.112379	0	0.242687	0.0842009	0.169156	0.0590504
Arthritis	Santa Barbara	0.201	0.128	0.416	0.163	0.231	0.0590298
BP Medication	Salinas	0.633	0.49	0.721	0.58225	0.668	0.0590012
High BP	Erie	0.324	0.221	0.493	0.286	0.351	0.0589978
Arthritis	Huntsville	0.3145	0.165	0.399	0.24175	0.3345	0.058997
High BP	Santa Barbara	0.262	0.197	0.495	0.23625	0.293	0.0589804
Female Over 65	Portland	0.134329	0.0442478	0.364856	0.0990073	0.169702	0.0589798
High Cholesterol	Chico	0.281	0.144	0.349	0.2235	0.319	0.0589252
Male Over 65	Tempe	0.0914733	0	0.221453	0.0372767	0.126947	0.0589115
High BP	Fairfield	0.302	0.086	0.371	0.279	0.3205	0.0589079
Smoking	Little Rock	0.21	0.107	0.348	0.1515	0.25	0.0589015
Female Over 65	Beaverton	0.141287	0.083061	0.32758	0.122342	0.1987	0.0588992
High Cholesterol	Tampa	0.339	0.098	0.508	0.3055	0.365	0.0588644
High BP	San Francisco	0.249	0.135	0.455	0.206	0.2765	0.0588639
Male Over 65	Winston-Salem	0.121803	0.00671141	0.317375	0.0908822	0.154147	0.0588452
Male Over 65	Vancouver	0.123457	0.0177885	0.379326	0.0961198	0.156689	0.058836
Female Over 65	Tacoma	0.135165	0.0585938	0.308017	0.112947	0.166894	0.0587746
Male Over 65	Durham	0.0803135	0	0.283793	0.0585766	0.126106	0.0587678
Male Over 65	Baytown	0.0962889	0.0509511	0.29393	0.0735749	0.122997	0.058765
High Cholesterol	Tempe	0.2805	0.12	0.352	0.23375	0.3105	0.058758
Diabetes	Montgomery	0.13	0.046	0.289	0.1085	0.182	0.0587494
High Cholesterol	Iowa City	0.268	0.138	0.337	0.226	0.296	0.0587358
Male Over 65	Iowa City	0.0879842	0.0208871	0.205153	0.0644576	0.150098	0.0587306
Female Over 65	San Antonio	0.134637	0.00798403	0.35767	0.0971442	0.168463	0.0587237
Arthritis	Mobile	0.307	0.054	0.475	0.277	0.3425	0.0586926
High Cholesterol	Indio	0.334	0.254	0.455	0.30775	0.36475	0.0586885
Male Over 65	San Angelo	0.130808	0.00245218	0.247236	0.0894205	0.16839	0.0586445
Male Over 65	Detroit	0.112977	0	0.297794	0.0752912	0.15744	0.0586389
High Cholesterol	Boston	0.3	0.099	0.426	0.256	0.323	0.0586282
High Cholesterol	Bloomington	0.3	0.096	0.485	0.269	0.323	0.0586017
High Cholesterol	New Haven	0.291	0.095	0.402	0.261	0.307	0.0585933
Male Over 65	Independence	0.14149	0.0526316	0.297158	0.123486	0.18677	0.0585195
Female Over 65	Stockton	0.126666	0.0413333	0.326984	0.104114	0.177451	0.0584857
Male Over 65	Los Angeles	0.097622	0	0.528302	0.0673699	0.1349	0.0584733
Male Over 65	New Rochelle	0.133492	0.0368725	0.256211	0.112307	0.189243	0.0584566
Male Over 65	Greensboro	0.113846	0.00610022	0.292425	0.0937647	0.153824	0.0584385
Female Over 65	Waterloo	0.1702	0.0691318	0.31114	0.141069	0.21384	0.05843
Female Over 65	Torrance	0.179223	0.0767213	0.331361	0.146774	0.218035	0.0584131
Female Over 65	Tuscaloosa	0.135467	0.0215947	0.24426	0.0882543	0.172063	0.0583546
BP Medication	Lansing	0.732	0.469	0.879	0.70975	0.7485	0.0583282
Female Over 65	El Cajon	0.145869	0.0384843	0.258451	0.103311	0.167035	0.0582429
BP Medication	Cary	0.7	0.578	0.873	0.6745	0.743	0.058234
Male Over 65	Yonkers	0.134523	0.0245947	0.287172	0.109951	0.191768	0.0582204
BP Medication	Hemet	0.731	0.635	0.837	0.69725	0.791	0.0582171
BP Medication	Chandler	0.688	0.565	0.898	0.6685	0.707	0.0582114
Male Over 65	Lawton	0.0978601	0	0.286932	0.0680824	0.132379	0.0582068
High BP	Rockford	0.363	0.229	0.56	0.319	0.399	0.058177
High BP	San Antonio	0.335	0.14	0.515	0.2835	0.366	0.0581744
Smoking	Evansville	0.256	0.153	0.389	0.222	0.306	0.058154
Female Over 65	Citrus Heights	0.191454	0.0921193	0.31244	0.146169	0.224592	0.0581296
Male Over 65	Denver	0.0945289	0.0177242	0.433535	0.0647725	0.1246	0.058124
Male Over 65	Tacoma	0.111854	0.0162131	0.250988	0.0791785	0.142722	0.0580557
Male Over 65	Richardson	0.154703	0.0365974	0.214787	0.109177	0.187671	0.0580396
BP Medication	Fort Worth	0.699	0.568	0.828	0.66525	0.74625	0.0580248
Obesity	Springfield	0.335	0.231	0.537	0.29325	0.378	0.0580208
Male Over 65	Flint	0.113889	0.0187166	0.241438	0.0673122	0.145022	0.0579364
High BP	Corpus Christi	0.345	0.094	0.424	0.2995	0.3675	0.0578999
Female Over 65	New Britain	0.144574	0	0.242931	0.104423	0.16756	0.0578879
BP Medication	Tacoma	0.666	0.496	0.786	0.6475	0.701	0.0578656
High Cholesterol	Norfolk	0.324	0.115	0.403	0.305	0.34	0.0578347
Obesity	Bryan	0.304	0.249	0.426	0.27725	0.37	0.0578237
Male Over 65	El Paso	0.124449	0.00292787	0.252937	0.0714988	0.16265	0.0578123
Male Over 65	Tampa	0.109042	0	0.406504	0.0730637	0.136579	0.0577976
Arthritis	Cincinnati	0.262	0.083	0.398	0.2255	0.298	0.0577366
Male Over 65	Davenport	0.127225	0.0453802	0.352049	0.0939261	0.153495	0.0576948
Obesity	West Palm Beach	0.2755	0.203	0.406	0.23625	0.3135	0.0576892
Arthritis	Hampton	0.269	0.08	0.359	0.247	0.286	0.0576807
Obesity	Raleigh	0.2855	0.233	0.466	0.26275	0.335	0.0576077
Female Over 65	Lansing	0.127201	0.0127389	0.279275	0.0934956	0.161063	0.0576043
Male Over 65	Columbia	0.105969	0	0.294164	0.0699107	0.146482	0.0575684
BP Medication	Wilmington	0.755	0.554	0.826	0.709	0.775	0.0575597
Male Over 65	Kalamazoo	0.0744681	0.0148942	0.21875	0.0646681	0.132883	0.0575579
BP Medication	Beaumont	0.752	0.532	0.829	0.73325	0.77275	0.0575413
Female Over 65	Stamford	0.166028	0.0339328	0.265099	0.129049	0.204667	0.0575328
High Cholesterol	Lawrence	0.301	0.118	0.423	0.27675	0.32725	0.0575325
Male Over 65	Oklahoma City	0.108586	0	0.27575	0.0747554	0.141363	0.057529
Male Over 65	Inglewood	0.10038	0.0247368	0.241169	0.0624783	0.155814	0.0575244
BP Medication	Oceanside	0.6715	0.614	0.843	0.643	0.697	0.0575228
Smoking	Chicago	0.1805	0.083	0.341	0.143	0.22375	0.0575138
Smoking	Lexington	0.205	0.096	0.352	0.1665	0.24975	0.0574047
High Cholesterol	Greeley	0.3055	0.077	0.382	0.27175	0.317	0.0573609
Female Over 65	Elizabeth	0.102931	0.0329457	0.298921	0.0845179	0.135165	0.0572926
Male Over 65	Springfield	0.118603	0.0115607	0.302096	0.0873848	0.165273	0.0572893
Smoking	Buffalo	0.248	0.126	0.374	0.196	0.2875	0.0572453
Male Over 65	Charleston	0.136157	0.0231884	0.383013	0.119075	0.172488	0.0572451
High Cholesterol	Sunrise	0.3105	0.275	0.461	0.30275	0.36275	0.0572024
Arthritis	Gulfport	0.288	0.07	0.341	0.256	0.31	0.0571976
Smoking	Roanoke	0.226	0.122	0.347	0.1925	0.2675	0.0571895
Male Over 65	Elk Grove	0.100617	0.0479647	0.303896	0.0820912	0.125372	0.0571893
Female Over 65	Rock Hill	0.139723	0.00142045	0.286725	0.135714	0.180398	0.0571808
BP Medication	Duluth	0.75	0.58	0.834	0.709	0.771	0.0571651
Arthritis	Baltimore	0.259	0.078	0.387	0.2255	0.292	0.0571614
High BP	Chico	0.233	0.124	0.329	0.1865	0.275	0.0571345
High BP	Laredo	0.329	0.199	0.418	0.286	0.379	0.0571292
Smoking	Charleston	0.162	0.085	0.335	0.1375	0.212	0.0571155
Male Over 65	Gary	0.143314	0.0790297	0.314685	0.113105	0.186599	0.057111
Male Over 65	Folsom	0.10014	0.0457617	0.258795	0.0768586	0.115354	0.0570937
High BP	Ann Arbor	0.227	0.084	0.298	0.183	0.258	0.0570811
BP Medication	Aurora	0.648	0.477	0.871	0.62	0.6855	0.0570781
Female Over 65	Laredo	0.11166	0.0279211	0.310983	0.073134	0.155518	0.057067
Smoking	Pittsburgh	0.213	0.102	0.362	0.176	0.257	0.0570648
Arthritis	Richmond	0.218	0.058	0.313	0.1755	0.251	0.0570347
Male Over 65	Nashville	0.0937537	0	0.269105	0.0617921	0.132816	0.0570037
Male Over 65	Syracuse	0.107164	0	0.279205	0.0718991	0.130805	0.0569704
Female Over 65	Sioux City	0.143449	0.0463215	0.239596	0.112222	0.197392	0.0569076
Male Over 65	Mobile	0.137093	0	0.309201	0.100729	0.170208	0.0568799
High BP	Burlington	0.214	0.096	0.296	0.176	0.2385	0.0568785
Female Over 65	Westminster	0.149006	0.0377795	0.253074	0.115582	0.207231	0.0568784
Male Over 65	Chico	0.0931429	0.028527	0.262804	0.0762275	0.153873	0.0568521
Obesity	Pompano Beach	0.271	0.204	0.42	0.234	0.317	0.0568177
Smoking	High Point	0.196	0.117	0.322	0.15075	0.243	0.0568068
Obesity	Youngstown	0.466	0.353	0.537	0.4065	0.4945	0.0567438
Arthritis	Burlington	0.171	0.075	0.27	0.1455	0.206	0.0567434
High BP	Murrieta	0.26	0.223	0.429	0.243	0.2745	0.0567396
Male Over 65	Memphis	0.0991149	0	0.364603	0.0634292	0.14005	0.0567272
High BP	Inglewood	0.3095	0.24	0.419	0.275	0.366	0.0567175
Arthritis	Chico	0.183	0.071	0.269	0.1315	0.2245	0.056709
Female Over 65	Charlotte	0.10254	0.00476948	0.336268	0.0749469	0.15018	0.056694
Smoking	Nashville	0.2055	0.097	0.414	0.166	0.238	0.0566883
BP Medication	Anaheim	0.656	0.488	0.772	0.612	0.6835	0.0566829
Male Over 65	Nashua	0.139385	0.0675845	0.287413	0.0929795	0.171561	0.056661
Male Over 65	Plano	0.10589	0.0217707	0.263977	0.0738438	0.14765	0.0566547
High Cholesterol	Durham	0.3	0.097	0.408	0.271	0.33625	0.05665
High BP	Missoula	0.2325	0.141	0.397	0.22225	0.2575	0.0566402
BP Medication	Albuquerque	0.709	0.435	0.771	0.666	0.734	0.0566231
Male Over 65	Tulsa	0.120178	0.0138889	0.30489	0.0807599	0.154878	0.0566028
Diabetes	New Orleans	0.1405	0.033	0.301	0.091	0.18525	0.0565777
Female Over 65	Hartford	0.117766	0	0.231036	0.0804507	0.159978	0.0565731
High Cholesterol	Peoria	0.325	0.164	0.5	0.295	0.349	0.0565512
Female Over 65	Naperville	0.134962	0.0502283	0.28084	0.0942035	0.1719	0.0565215
Smoking	Birmingham	0.216	0.077	0.314	0.17025	0.2585	0.0564704
Obesity	Tallahassee	0.305	0.242	0.464	0.273	0.345	0.0564537
Arthritis	Lexington	0.2535	0.069	0.342	0.22225	0.295	0.056448
Arthritis	Savannah	0.243	0.075	0.342	0.203	0.268	0.0564412
Male Over 65	Canton	0.146413	0.0672727	0.278604	0.0856712	0.169036	0.0564392
BP Medication	Arlington	0.686	0.495	0.793	0.667	0.728	0.0564356
Male Over 65	Waterloo	0.147112	0.0487145	0.255639	0.0881797	0.170958	0.0564256
BP Medication	Vista	0.6415	0.53	0.716	0.58675	0.6725	0.0563863
BP Medication	Mission Viejo	0.685	0.605	0.822	0.659	0.713	0.0563825
Arthritis	Bloomington	0.202	0.051	0.446	0.176	0.23	0.0563558
Female Over 65	San Jose	0.13919	0.013108	0.50173	0.108284	0.169975	0.0563468
Diabetes	Lake Charles	0.134	0.076	0.237	0.09725	0.1945	0.0563362
BP Medication	Pompano Beach	0.753	0.63	0.848	0.726	0.797	0.0563347
Arthritis	Sugar Land	0.1975	0.072	0.304	0.168	0.22825	0.0563169
Male Over 65	Spokane	0.123095	0.0510363	0.304622	0.0994526	0.169691	0.0563081
Male Over 65	Fayetteville	0.0954827	0	0.241522	0.0705215	0.126202	0.0563045
Diabetes	Cleveland	0.174	0.057	0.361	0.1365	0.222	0.0562834
Male Over 65	Erie	0.0984644	0.0340909	0.234705	0.0711786	0.145618	0.0562431
High Cholesterol	Columbus	0.304	0.094	0.417	0.259	0.334	0.0562023
Male Over 65	Racine	0.108233	0.0519908	0.236536	0.073288	0.157823	0.0561999
Male Over 65	Tyler	0.133161	0.0177419	0.243028	0.0894782	0.16961	0.0561977
Male Over 65	Amarillo	0.113036	0.0130719	0.336691	0.0747643	0.156286	0.0561889
Arthritis	Syracuse	0.248	0.062	0.37	0.2265	0.267	0.0561694
Female Over 65	Bend	0.186117	0.120152	0.309813	0.150682	0.200863	0.0561681
Male Over 65	Pittsburgh	0.125	0	0.33223	0.0916115	0.149723	0.056163
Obesity	Hartford	0.389	0.232	0.456	0.3445	0.40725	0.0561579
Obesity	Los Angeles	0.2475	0.117	0.475	0.206	0.299	0.056084
Arthritis	Missoula	0.204	0.112	0.363	0.19075	0.22	0.05608
Arthritis	Berkeley	0.174	0.029	0.244	0.16	0.207	0.0560778
BP Medication	Springfield	0.7475	0.339	0.835	0.7205	0.76975	0.0560751
Arthritis	Norman	0.221	0.065	0.308	0.1715	0.2425	0.0560694
Female Over 65	Upland	0.175322	0.0430446	0.233277	0.109359	0.195457	0.056057
Smoking	Springfield	0.216	0.114	0.356	0.173	0.2565	0.0559815
BP Medication	Escondido	0.667	0.563	0.769	0.628	0.691	0.0559407
BP Medication	Hillsboro	0.637	0.487	0.697	0.585	0.658	0.0559315
Female Over 65	Sioux Falls	0.144132	0.0504765	0.291363	0.0959206	0.168789	0.0559246
High BP	Bloomington	0.269	0.107	0.486	0.23	0.289	0.0558967
Obesity	Passaic	0.333	0.202	0.364	0.26825	0.355	0.0558908
Male Over 65	Baton Rouge	0.115497	0	0.306059	0.0723324	0.145842	0.0558842
Female Over 65	Riverside	0.115276	0.00401696	0.275843	0.0827683	0.156574	0.0558763
Arthritis	Murrieta	0.194	0.155	0.359	0.181	0.212	0.055854
High BP	Lauderhill	0.42	0.311	0.492	0.378	0.4515	0.0558211
High Cholesterol	Gulfport	0.369	0.137	0.402	0.346	0.389	0.0558091
BP Medication	Roswell	0.7665	0.609	0.82	0.71875	0.78625	0.0557963
High BP	San Buenaventura (Ventura)	0.2855	0.24	0.528	0.26975	0.31325	0.05579
High BP	Kenner	0.3615	0.329	0.505	0.346	0.4045	0.0557695
Arthritis	Bellingham	0.227	0.091	0.33	0.183	0.24	0.0557568
Male Over 65	Burlington	0.0910698	0.0279028	0.227332	0.0742701	0.122875	0.0557059
BP Medication	Gilbert	0.6755	0.549	0.871	0.62175	0.696	0.0557003
Male Over 65	Norman	0.0941126	0	0.204722	0.0507151	0.127437	0.0556977
Obesity	Fayetteville	0.322	0.214	0.478	0.283	0.356	0.0556956
Male Over 65	High Point	0.120655	0.0610916	0.260349	0.0887854	0.176972	0.0556895
Male Over 65	South Bend	0.104154	0.0326087	0.248926	0.0608237	0.150864	0.0556552
BP Medication	Carrollton	0.708	0.603	0.869	0.677	0.734	0.055644
Female Over 65	Turlock	0.148241	0.0705171	0.269931	0.108042	0.183285	0.0556398
Arthritis	Durham	0.199	0.042	0.308	0.166	0.23975	0.0556048
High Cholesterol	Schaumburg	0.303	0.186	0.446	0.27975	0.3215	0.0556048
Male Over 65	Garland	0.0860992	0.011236	0.331656	0.0619909	0.129135	0.0555775
Male Over 65	Wichita	0.111195	0.0306793	0.267857	0.0809678	0.15508	0.0555694
High BP	Irving	0.305	0.154	0.362	0.245	0.323	0.0555491
Male Over 65	Plantation	0.130435	0.0732394	0.240539	0.0836444	0.193277	0.0555478
Female Over 65	Garland	0.115132	0.0504257	0.364204	0.100219	0.147897	0.0555431
Male Over 65	Rapid City	0.135447	0.0619658	0.29871	0.115955	0.172662	0.0555294
Arthritis	Baton Rouge	0.2575	0.064	0.327	0.20925	0.27525	0.0555283
Diabetes	Macon	0.172	0.072	0.265	0.111	0.21	0.0555239
Smoking	Omaha	0.168	0.087	0.307	0.1385	0.2295	0.055505
Female Over 65	Lancaster	0.114505	0	0.260575	0.0853466	0.157113	0.0554633
Female Over 65	Clifton	0.154948	0.0903846	0.253495	0.134654	0.221719	0.0554426
Arthritis	El Monte	0.156	0.089	0.359	0.14925	0.168	0.0554271
High BP	San Diego	0.266	0.072	0.501	0.2295	0.303	0.0553754
Female Over 65	Missoula	0.149073	0.0580663	0.272494	0.115268	0.168125	0.0553739
Female Over 65	Carmel	0.130709	0.0488734	0.254949	0.102909	0.185334	0.0553342
High Cholesterol	Sugar Land	0.355	0.182	0.428	0.33	0.3625	0.0552491
BP Medication	San Jose	0.667	0.347	0.822	0.631	0.6905	0.0552129
Female Over 65	Johns Creek	0.0781252	0.0448878	0.228554	0.0627695	0.12824	0.0552095
High Cholesterol	Burlington	0.229	0.114	0.307	0.204	0.26	0.0551965
Male Over 65	Tustin	0.0927114	0.0334608	0.190695	0.0542215	0.130682	0.0551813
Female Over 65	Schaumburg	0.172622	0.016622	0.234675	0.127827	0.195577	0.0551773
Smoking	Durham	0.1595	0.08	0.287	0.1195	0.2035	0.0551771
High Cholesterol	Hampton	0.334	0.132	0.392	0.306	0.347	0.0551709
Smoking	Milwaukee	0.2305	0.079	0.347	0.189	0.27625	0.0551288
High Cholesterol	Lubbock	0.3255	0.122	0.39	0.286	0.34925	0.0551253
Male Over 65	Fullerton	0.103869	0.0356577	0.258328	0.0837997	0.148629	0.0551087
High BP	Greeley	0.269	0.078	0.366	0.23175	0.28875	0.0550834
BP Medication	Redwood City	0.668	0.536	0.728	0.60875	0.70125	0.055052
BP Medication	Somerville	0.6655	0.496	0.715	0.62025	0.68475	0.0550516
Male Over 65	Anaheim	0.0968208	0.0164948	0.307554	0.066075	0.123136	0.0550436
BP Medication	Reno	0.672	0.527	0.774	0.637	0.7015	0.0550351
High Cholesterol	Orlando	0.309	0.191	0.496	0.279	0.35	0.0550237
Female Over 65	Newark	0.103224	0	0.296197	0.0766922	0.153767	0.0550192
BP Medication	San Antonio	0.724	0.339	0.875	0.6855	0.744	0.0550074
High Cholesterol	Fargo	0.324	0.134	0.367	0.307	0.34	0.0550068
Diabetes	Jackson	0.144	0.03	0.286	0.11	0.194	0.0549746
Male Over 65	Centennial	0.154401	0.0253637	0.25959	0.116045	0.181261	0.0549604
Smoking	Grand Rapids	0.181	0.097	0.288	0.1555	0.25525	0.0549489
Male Over 65	Brockton	0.118606	0.0280626	0.218641	0.0856095	0.150935	0.0549418
High Cholesterol	Baton Rouge	0.3635	0.135	0.415	0.3365	0.38025	0.0549389
Arthritis	St. Louis	0.258	0.133	0.367	0.21525	0.30775	0.054922
Male Over 65	Knoxville	0.122984	0	0.227633	0.0893494	0.165011	0.0549219
BP Medication	Newark	0.7425	0.549	0.824	0.683	0.768	0.0549065
Smoking	Medford	0.221	0.131	0.359	0.20025	0.2375	0.0548947
Male Over 65	Columbus	0.0928369	0	0.363284	0.0605444	0.123296	0.0548927
BP Medication	San Buenaventura (Ventura)	0.6765	0.578	0.845	0.65375	0.71775	0.0548809
BP Medication	Deerfield Beach	0.757	0.672	0.896	0.731	0.775	0.0548564
Male Over 65	Augusta	0.1152	0.00143472	0.304348	0.0927833	0.145102	0.0548504
Female Over 65	Redwood City	0.16161	0.0669734	0.235661	0.121716	0.211914	0.0548484
BP Medication	Henderson	0.7005	0.516	0.87	0.6785	0.71975	0.0548364
High Cholesterol	Thornton	0.3015	0.231	0.501	0.28325	0.3155	0.0548334
High BP	Lawrence	0.266	0.134	0.427	0.25025	0.291	0.0548295
Male Over 65	Parma	0.138034	0.0720772	0.262864	0.109076	0.180566	0.0548001
Female Over 65	Green Bay	0.153697	0.0486381	0.231203	0.0956932	0.192024	0.0547903
BP Medication	Roanoke	0.742	0.577	0.837	0.724	0.7945	0.0547439
Obesity	Waukegan	0.354	0.244	0.454	0.307	0.388	0.0547303
Male Over 65	Burbank	0.125544	0.0300714	0.294977	0.0913374	0.157055	0.0547299
Smoking	Boston	0.158	0.043	0.401	0.127	0.21	0.0547291
High BP	Oceanside	0.2735	0.234	0.493	0.2645	0.28975	0.054729
Arthritis	Tallahassee	0.179	0.049	0.261	0.139	0.204	0.0547135
Diabetes	Memphis	0.1505	0.05	0.258	0.0985	0.195	0.0547108
Obesity	Concord	0.266	0.205	0.441	0.241	0.3065	0.0547103
Female Over 65	Pharr	0.123902	0.0652335	0.201365	0.0966737	0.194215	0.0547089
Female Over 65	Baytown	0.129071	0.0764403	0.319876	0.103473	0.15354	0.0546989
Male Over 65	Newport News	0.0949596	0.000993246	0.248575	0.0682685	0.153177	0.0546932
High BP	Hoover	0.317	0.233	0.458	0.297	0.377	0.0546598
BP Medication	Sioux Falls	0.73	0.563	0.804	0.691	0.748	0.0546301
Female Over 65	Palm Bay	0.195575	0.116901	0.287627	0.148938	0.245839	0.0545627
High BP	College Station	0.1715	0.095	0.291	0.1455	0.20925	0.0545511
High Cholesterol	Fairfield	0.2995	0.089	0.36	0.2935	0.316	0.0545462
High BP	Santa Maria	0.2615	0.083	0.361	0.25025	0.2845	0.0545285
High BP	Providence	0.303	0.133	0.399	0.27	0.335	0.0545246
Female Over 65	Burbank	0.173938	0.0982712	0.306255	0.144486	0.202895	0.0545144
Arthritis	Rochester Hills	0.2545	0.123	0.418	0.2305	0.28425	0.0545126
Obesity	Allentown	0.397	0.26	0.473	0.36075	0.443	0.0545126
High BP	Henderson	0.2975	0.213	0.535	0.283	0.309	0.0544717
Male Over 65	Santa Maria	0.0878802	0.0254915	0.235424	0.056524	0.11117	0.0544658
Male Over 65	Omaha	0.104052	0.00491803	0.2699	0.0713816	0.14559	0.0544594
High Cholesterol	Murfreesboro	0.291	0.101	0.375	0.26	0.316	0.0544378
High Cholesterol	Santa Maria	0.301	0.11	0.385	0.28925	0.3215	0.0544295
Male Over 65	Joliet	0.0879292	0.0377095	0.264249	0.0657895	0.120388	0.0544247
Obesity	Schenectady	0.3255	0.231	0.435	0.2925	0.37225	0.0544217
Smoking	St. Paul	0.186	0.089	0.292	0.137	0.227	0.0544148
High BP	Suffolk	0.35	0.253	0.465	0.32925	0.38725	0.0544145
Male Over 65	Richmond	0.117976	0	0.25109	0.0755876	0.146201	0.0544117
High BP	Fort Wayne	0.3315	0.182	0.468	0.31125	0.3745	0.054397
BP Medication	West Valley City	0.625	0.45	0.686	0.608	0.6635	0.0543461
High Cholesterol	Lexington	0.3305	0.118	0.398	0.298	0.3645	0.0543455
Arthritis	Boston	0.18	0.041	0.291	0.143	0.221	0.0543187
Female Over 65	Lynn	0.131387	0.0439519	0.294889	0.105509	0.156412	0.05428
Diabetes	St. Louis	0.12	0.059	0.241	0.081	0.188	0.0542748
High Cholesterol	Largo	0.3605	0.231	0.474	0.34225	0.39925	0.0542654
BP Medication	Killeen	0.669	0.552	0.738	0.629	0.7	0.0542635
Arthritis	Santa Fe	0.245	0.125	0.383	0.22375	0.281	0.0542469
Obesity	Longview	0.355	0.28	0.472	0.312	0.403	0.0542198
Male Over 65	Oxnard	0.0790028	0	0.332284	0.058462	0.0988709	0.0542151
Arthritis	Portsmouth	0.268	0.055	0.35	0.2435	0.2945	0.0541879
Obesity	Phoenix	0.3055	0.221	0.441	0.264	0.36175	0.0541758
Female Over 65	Plymouth	0.169753	0.0535616	0.259748	0.129793	0.195579	0.0541367
Male Over 65	Quincy	0.139516	0.0455531	0.299023	0.11675	0.161685	0.0541071
High Cholesterol	Fullerton	0.336	0.17	0.392	0.3135	0.358	0.0540883
Arthritis	Oceanside	0.189	0.154	0.402	0.1705	0.20975	0.0540842
Male Over 65	Glendale	0.116799	0.013296	0.274211	0.0853895	0.161824	0.0540804
High BP	Santa Rosa	0.2425	0.186	0.451	0.22475	0.26925	0.0540741
High BP	Murfreesboro	0.277	0.146	0.386	0.266	0.32	0.054065
BP Medication	San Bernardino	0.656	0.493	0.776	0.6285	0.687	0.0540569
Female Over 65	Elk Grove	0.141955	0.0651266	0.308861	0.113846	0.165407	0.0540497
High BP	Bellingham	0.265	0.135	0.372	0.233	0.283	0.0540312
Arthritis	Rochester	0.2485	0.043	0.375	0.19875	0.27025	0.0540265
High Cholesterol	Miami	0.349	0.164	0.418	0.307	0.372	0.0540005
High Cholesterol	Irvine	0.304	0.168	0.389	0.275	0.343	0.0539866
Male Over 65	Chattanooga	0.145466	0.0482473	0.294489	0.0956229	0.166735	0.0539716
Obesity	Wichita	0.3375	0.26	0.514	0.29825	0.378	0.0539666
Male Over 65	Melbourne	0.203851	0.100403	0.314353	0.171599	0.241962	0.053963
Arthritis	Clarksville	0.2405	0.114	0.347	0.1855	0.2765	0.0539583
High BP	Waterloo	0.3195	0.27	0.481	0.29	0.34825	0.0539568
BP Medication	Santa Ana	0.604	0.506	0.735	0.583	0.65	0.0539435
Arthritis	Cleveland	0.292	0.125	0.454	0.26	0.3275	0.0539344
High Cholesterol	Roseville	0.301	0.255	0.482	0.279	0.323	0.0539303
Male Over 65	Dayton	0.116246	0.00381471	0.288533	0.0855615	0.155729	0.0539115
High BP	Gastonia	0.351	0.26	0.476	0.309	0.393	0.053881
BP Medication	Upland	0.706	0.562	0.741	0.645	0.717	0.0538719
BP Medication	Plano	0.722	0.498	0.814	0.6965	0.74325	0.0538618
Obesity	Hampton	0.381	0.248	0.481	0.356	0.422	0.0538395
Male Over 65	San Buenaventura (Ventura)	0.148069	0.0410243	0.241014	0.101161	0.191193	0.0538394
Smoking	Wichita	0.21	0.104	0.317	0.16225	0.255	0.0537878
Obesity	Abilene	0.334	0.215	0.518	0.2985	0.37225	0.053773
Male Over 65	Jacksonville	0.111232	0	0.295082	0.0897757	0.137908	0.0537722
Diabetes	Albany	0.119	0.009	0.24	0.093	0.158	0.0537554
Male Over 65	Pawtucket	0.0950455	0.0686126	0.28479	0.0842466	0.129518	0.0537432
Smoking	Mobile	0.221	0.088	0.359	0.167	0.255	0.0537167
Smoking	Topeka	0.2055	0.134	0.319	0.1715	0.26375	0.0536835
High Cholesterol	Jackson	0.341	0.111	0.452	0.32	0.374	0.0536384
BP Medication	Layton	0.671	0.57	0.721	0.61025	0.693	0.0536301
Smoking	Boynton Beach	0.1795	0.072	0.275	0.15575	0.2165	0.0536294
High Cholesterol	Boulder	0.261	0.093	0.327	0.20725	0.28675	0.0535921
Female Over 65	McAllen	0.145411	0.0713956	0.288999	0.120009	0.17842	0.0535367
BP Medication	Bakersfield	0.669	0.533	0.847	0.6295	0.6975	0.0535246
Obesity	Evansville	0.35	0.277	0.486	0.319	0.407	0.0535229
Male Over 65	Jackson	0.112053	0.0083045	0.252095	0.0690998	0.145833	0.053519
Smoking	Augusta	0.232	0.108	0.315	0.1925	0.2675	0.0535092
BP Medication	New Orleans	0.7705	0.451	0.848	0.739	0.794	0.0534947
High BP	Evansville	0.376	0.261	0.484	0.341	0.408	0.0534892
Male Over 65	Louisville	0.121387	0.00375738	0.319568	0.0958611	0.160252	0.0534199
Arthritis	Milwaukee	0.2345	0.084	0.537	0.195	0.258	0.0534036
Male Over 65	Pueblo	0.150704	0	0.275749	0.122262	0.181512	0.0533565
Female Over 65	Pearland	0.0991062	0.0404545	0.23343	0.082875	0.118959	0.0533546
Smoking	Norman	0.1785	0.132	0.356	0.1525	0.2035	0.0533294
High BP	Bakersfield	0.297	0.18	0.478	0.2675	0.3305	0.053327
Male Over 65	Wichita Falls	0.125786	0	0.254489	0.098985	0.160665	0.053317
Arthritis	Greeley	0.201	0.043	0.314	0.17525	0.2305	0.0532728
Female Over 65	Scranton	0.187348	0.112156	0.305864	0.163649	0.217666	0.0532696
High BP	Clarksville	0.3175	0.176	0.425	0.26925	0.34025	0.0532652
Smoking	West Palm Beach	0.204	0.112	0.313	0.162	0.23475	0.0532552
Obesity	Lubbock	0.322	0.239	0.484	0.30275	0.37175	0.05325
Arthritis	San Buenaventura (Ventura)	0.2225	0.169	0.442	0.20525	0.253	0.0532271
High Cholesterol	New Britain	0.32	0.107	0.372	0.303	0.338	0.053187
High BP	Cary	0.253	0.175	0.447	0.2335	0.2875	0.0531736
High Cholesterol	Bellingham	0.302	0.156	0.379	0.269	0.323	0.0531713
Smoking	Lauderhill	0.228	0.139	0.303	0.1805	0.263	0.0531389
Male Over 65	Westland	0.126465	0.0656406	0.288727	0.108286	0.163306	0.0531377
Diabetes	Tuscaloosa	0.104	0.024	0.25	0.07975	0.1245	0.0531227
Smoking	Norfolk	0.204	0.109	0.385	0.175	0.231	0.0531151
Obesity	San Antonio	0.345	0.204	0.469	0.3025	0.3915	0.0531109
Male Over 65	Southfield	0.179524	0.0720131	0.26301	0.135401	0.215019	0.0530956
Female Over 65	Providence	0.109828	0.0126984	0.252612	0.0863038	0.15402	0.0530806
Arthritis	Jacksonville	0.237	0.03	0.356	0.20475	0.261	0.0530662
Male Over 65	Fairfield	0.0999304	0	0.231354	0.0779623	0.135123	0.0530607
High Cholesterol	Richardson	0.351	0.189	0.379	0.323	0.3625	0.0530318
BP Medication	Trenton	0.755	0.628	0.811	0.6965	0.78175	0.05302
Male Over 65	Nampa	0.120168	0.0530539	0.261044	0.091997	0.140124	0.0530073
Male Over 65	Norfolk	0.0992268	0	0.235065	0.0649225	0.131961	0.0530002
BP Medication	Rio Rancho	0.67	0.598	0.783	0.6515	0.719	0.0529952
High BP	Pompano Beach	0.364	0.302	0.49	0.341	0.421	0.052985
Male Over 65	Longview	0.108638	0.0594537	0.231383	0.0869565	0.157511	0.0529785
Obesity	Oakland	0.263	0.16	0.378	0.22175	0.31125	0.0529766
Male Over 65	Macon	0.114729	0.0113258	0.243469	0.0808655	0.145161	0.052966
Female Over 65	Irving	0.0917313	0.0052356	0.253947	0.0512213	0.122123	0.0529322
Male Over 65	Salt Lake City	0.0790166	0.0401434	0.278369	0.0693106	0.123094	0.0529248
High BP	Springfield	0.3275	0.136	0.532	0.30225	0.35075	0.0528859
Female Over 65	St. Paul	0.0938478	0.034	0.260563	0.0714286	0.146396	0.0528441
Smoking	Lafayette	0.209	0.109	0.325	0.175	0.242	0.0528188
Diabetes	Columbia	0.0815	0.017	0.251	0.067	0.119	0.0527921
High BP	Wichita	0.3375	0.223	0.543	0.305	0.3645	0.0527706
High BP	Pomona	0.244	0.053	0.425	0.235	0.261	0.0527619
Female Over 65	Melbourne	0.241276	0.173176	0.346384	0.220441	0.293412	0.0527543
Female Over 65	Newton	0.189341	0.085569	0.30265	0.158255	0.198159	0.0527417
Arthritis	Memphis	0.2575	0.128	0.496	0.219	0.2965	0.0527374
Female Over 65	Hialeah	0.226084	0.132026	0.358046	0.198879	0.272815	0.052724
Diabetes	Cincinnati	0.125	0.038	0.3	0.094	0.1635	0.0526995
High BP	Corona	0.256	0.224	0.534	0.241	0.2775	0.0526939
Male Over 65	Rochester	0.0908469	0	0.311224	0.0733271	0.130604	0.0526678
Arthritis	Iowa City	0.176	0.077	0.25	0.144	0.205	0.0526643
Male Over 65	Beaumont	0.123682	0.0401957	0.260745	0.0873077	0.156079	0.0526583
Arthritis	Provo	0.1355	0.045	0.228	0.08075	0.1635	0.0525956
Female Over 65	Davie	0.122062	0.0776728	0.251216	0.0970874	0.169584	0.0525696
BP Medication	Lake Forest	0.645	0.535	0.728	0.616	0.679	0.052567
BP Medication	Phoenix	0.702	0.496	0.865	0.671	0.73775	0.052561
Obesity	Bakersfield	0.293	0.212	0.418	0.2505	0.333	0.0525586
Smoking	Sioux City	0.215	0.148	0.326	0.178	0.254	0.0525481
Male Over 65	Toledo	0.119786	0	0.265976	0.0863315	0.15441	0.0524904
Obesity	San Angelo	0.3465	0.234	0.443	0.305	0.384	0.0524495
Arthritis	Jackson	0.243	0.058	0.36	0.215	0.269	0.0524352
Smoking	Cleveland	0.293	0.165	0.434	0.2675	0.324	0.0524176
High BP	Minneapolis	0.217	0.101	0.39	0.2	0.25275	0.052417
Diabetes	Greenville	0.071	0.019	0.205	0.0555	0.0955	0.0524072
Female Over 65	Hayward	0.133475	0.0233603	0.261566	0.102171	0.172151	0.0523918
Male Over 65	Clarksville	0.0703504	0	0.23055	0.0450409	0.111844	0.0523861
Female Over 65	Federal Way	0.126382	0.0792343	0.247463	0.107032	0.182359	0.0523841
Male Over 65	Mountain View	0.102996	0.00488315	0.198415	0.0544866	0.126211	0.0523775
High Cholesterol	Virginia Beach	0.319	0.108	0.411	0.2915	0.354	0.0523695
High BP	Schenectady	0.322	0.173	0.428	0.29925	0.341	0.0523463
Arthritis	Tempe	0.1765	0.057	0.28	0.13375	0.20625	0.0523359
High Cholesterol	Pittsburgh	0.323	0.094	0.401	0.293	0.349	0.0523331
High Cholesterol	Worcester	0.3125	0.084	0.356	0.30075	0.33075	0.0523227
Male Over 65	Birmingham	0.128329	0.0237762	0.292194	0.0955682	0.148745	0.0522898
Female Over 65	Nampa	0.144986	0.0850216	0.236973	0.0931556	0.176559	0.0522802
Female Over 65	San Mateo	0.166931	0.101333	0.278346	0.133298	0.214608	0.0522715
Smoking	Waterloo	0.2265	0.154	0.32	0.18575	0.2705	0.0522595
Smoking	Athens	0.176	0.128	0.322	0.15175	0.2145	0.052214
Obesity	Victorville	0.332	0.166	0.41	0.315	0.358	0.052204
Arthritis	Jonesboro	0.2585	0.133	0.366	0.248	0.297	0.0522018
Arthritis	Newport News	0.257	0.084	0.346	0.21375	0.28275	0.0521756
Arthritis	Joliet	0.234	0.161	0.399	0.207	0.281	0.0521546
BP Medication	Fort Lauderdale	0.742	0.607	0.852	0.717	0.774	0.0521488
Diabetes	Richmond	0.1175	0.029	0.233	0.087	0.16	0.0521369
Arthritis	Akron	0.289	0.094	0.476	0.27025	0.308	0.0521346
Male Over 65	Waterbury	0.108186	0.032767	0.27469	0.0667622	0.134935	0.0520994
Male Over 65	Akron	0.117106	0.00734214	0.243549	0.086748	0.162305	0.0520917
Male Over 65	Turlock	0.103731	0.0568783	0.248519	0.0862022	0.136273	0.0520817
Male Over 65	Worcester	0.102065	0	0.227416	0.0707653	0.143738	0.0520781
Female Over 65	Bridgeport	0.10314	0.00576037	0.262425	0.0809151	0.145221	0.0520553
High BP	Fullerton	0.2685	0.123	0.337	0.24325	0.29625	0.0520431
Male Over 65	Cincinnati	0.0969456	0.00600601	0.232026	0.0704751	0.137192	0.0520302
High BP	Worcester	0.292	0.085	0.361	0.28075	0.30925	0.0520162
Arthritis	New Orleans	0.238	0.083	0.377	0.20075	0.28125	0.0519733
Smoking	Houston	0.1805	0.07	0.333	0.135	0.21525	0.0519717
Smoking	Reno	0.18	0.098	0.324	0.141	0.215	0.0519637
Male Over 65	Portsmouth	0.116029	0	0.224572	0.0783531	0.159548	0.0519546
BP Medication	Miami Beach	0.7325	0.6	0.791	0.70225	0.751	0.0519537
Female Over 65	West Jordan	0.0793929	0.0300752	0.24857	0.0555867	0.115396	0.0519486
High BP	Provo	0.1685	0.08	0.259	0.116	0.20225	0.0518969
BP Medication	Glendale	0.709	0.295	0.779	0.6935	0.7275	0.0518963
High Cholesterol	Pomona	0.305	0.074	0.442	0.292	0.314	0.0518857
Obesity	Minneapolis	0.269	0.187	0.394	0.228	0.31025	0.0518589
Diabetes	El Paso	0.149	0.035	0.303	0.12	0.195	0.0518402
BP Medication	Cleveland	0.783	0.591	0.889	0.749	0.8245	0.0518351
Female Over 65	St. Joseph	0.174793	0.0556174	0.28125	0.148413	0.20257	0.0518171
Female Over 65	Gastonia	0.162632	0.107231	0.342034	0.139136	0.199901	0.0517751
Smoking	Fort Smith	0.241	0.173	0.351	0.201	0.287	0.0517744
Female Over 65	Jersey City	0.12815	0	0.264634	0.101737	0.153651	0.0517645
Male Over 65	Houston	0.0883656	0	0.385965	0.0569245	0.117159	0.0517632
Male Over 65	San Mateo	0.151862	0.0470102	0.246269	0.109041	0.182308	0.0517424
BP Medication	Plantation	0.728	0.563	0.811	0.696	0.746	0.051737
High BP	Richardson	0.309	0.153	0.34	0.2865	0.326	0.0517175
Female Over 65	Merced	0.107402	0.0356335	0.205426	0.0836286	0.16548	0.0516962
High BP	Clearwater	0.349	0.269	0.468	0.3255	0.40075	0.0516917
Male Over 65	Camden	0.0736994	0.0249022	0.247659	0.0425961	0.0995591	0.051684
High BP	Iowa City	0.246	0.139	0.304	0.208	0.261	0.0516684
Male Over 65	Cheyenne	0.135719	0.0810185	0.23937	0.0901802	0.168823	0.0516563
High BP	Cape Coral	0.347	0.262	0.469	0.307	0.386	0.0516561
Diabetes	Pittsburgh	0.094	0.018	0.253	0.076	0.126	0.0516551
Male Over 65	Johns Creek	0.0795766	0.0448944	0.252591	0.0726439	0.100298	0.0516423
Smoking	North Charleston	0.212	0.139	0.299	0.178	0.271	0.0516403
Obesity	Bloomington	0.266	0.201	0.44	0.243	0.306	0.0516221
Female Over 65	Arvada	0.183138	0.0960295	0.322119	0.152669	0.210208	0.0515755
Diabetes	Buffalo	0.135	0.013	0.234	0.091	0.1765	0.0515448
Obesity	Suffolk	0.3305	0.283	0.461	0.313	0.3615	0.0515366
High Cholesterol	Chandler	0.281	0.2	0.496	0.2695	0.294	0.0515355
Arthritis	Cary	0.17	0.101	0.376	0.151	0.2025	0.0515187
Smoking	Pasadena	0.1435	0.068	0.25	0.099	0.185	0.0515168
Obesity	Topeka	0.363	0.304	0.488	0.33825	0.421	0.0515152
Arthritis	Washington	0.178	0.044	0.264	0.12475	0.217	0.0515082
Diabetes	Columbus	0.112	0.022	0.241	0.073	0.1555	0.0514727
High Cholesterol	Syracuse	0.314	0.103	0.387	0.2955	0.326	0.051471
Female Over 65	North Charleston	0.119081	0	0.243902	0.0888095	0.146529	0.0514495
BP Medication	New York	0.734	0.403	0.901	0.704	0.759	0.0514213
High BP	Sugar Land	0.307	0.198	0.402	0.284	0.33525	0.0514091
Arthritis	Lee's Summit	0.2315	0.188	0.357	0.209	0.27375	0.0513598
High BP	Hammond	0.351	0.292	0.509	0.3385	0.3585	0.0513532
Male Over 65	Fort Smith	0.126826	0.0594668	0.210177	0.081488	0.18035	0.0513241
Male Over 65	Athens	0.0728635	0.000907441	0.208944	0.0493013	0.137452	0.0513026
Male Over 65	Lake Charles	0.139526	0.0365255	0.223082	0.102903	0.1807	0.0512773
High BP	Asheville	0.327	0.207	0.45	0.286	0.355	0.0512411
Arthritis	Santa Maria	0.179	0.029	0.276	0.1585	0.203	0.0512402
High Cholesterol	Irving	0.3275	0.198	0.383	0.25675	0.35	0.051233
High Cholesterol	Richmond	0.3095	0.114	0.382	0.2665	0.334	0.0511718
High BP	Austin	0.232	0.099	0.396	0.202	0.264	0.0511204
Male Over 65	Redding	0.184673	0.0699223	0.273308	0.157123	0.21879	0.0511155
Female Over 65	Sparks	0.158827	0.0915254	0.324093	0.140061	0.183795	0.0510969
High Cholesterol	Clarksville	0.309	0.176	0.398	0.256	0.342	0.0510885
Obesity	Lexington	0.29	0.235	0.452	0.266	0.33575	0.0510775
BP Medication	Huntington Beach	0.702	0.579	0.804	0.6585	0.724	0.0510755
Male Over 65	Sparks	0.139362	0.0608782	0.274225	0.113956	0.182616	0.0510247
BP Medication	Arlington Heights	0.7475	0.597	0.806	0.729	0.7615	0.0510102
Female Over 65	Hillsboro	0.122231	0.0474422	0.226962	0.0907037	0.138323	0.0510059
Arthritis	College Station	0.1075	0.04	0.222	0.08375	0.135	0.0510053
High BP	Mission Viejo	0.273	0.214	0.418	0.245	0.292	0.0510003
Male Over 65	Palatine	0.134693	0.0532688	0.215157	0.097708	0.173575	0.0509952
High BP	Jonesboro	0.3445	0.24	0.439	0.309	0.374	0.0509941
BP Medication	Frisco	0.654	0.562	0.844	0.627	0.678	0.0509925
Smoking	Jacksonville	0.22	0.123	0.379	0.18675	0.24725	0.0509841
Female Over 65	Mount Pleasant	0.15182	0.109651	0.253858	0.133111	0.198966	0.0509717
Male Over 65	Scranton	0.121346	0.0614869	0.274118	0.106045	0.15028	0.0509696
Male Over 65	Schenectady	0.125141	0.0339233	0.197327	0.0683288	0.153789	0.0509602
High Cholesterol	El Paso	0.328	0.147	0.437	0.2935	0.354	0.0509531
Diabetes	Chicago	0.1095	0.02	0.265	0.08	0.16175	0.0509525
Arthritis	Oklahoma City	0.2505	0.061	0.376	0.22	0.28125	0.0509355
High Cholesterol	Birmingham	0.357	0.191	0.431	0.32125	0.38125	0.0509276
High BP	Duluth	0.264	0.139	0.401	0.2265	0.2885	0.0509269
Obesity	Evanston	0.2355	0.162	0.381	0.22225	0.28875	0.0509262
Smoking	Greensboro	0.182	0.09	0.303	0.141	0.213	0.0509173
Male Over 65	Indianapolis	0.0987209	0.0126382	0.365789	0.0710066	0.137236	0.0508672
Smoking	Tallahassee	0.184	0.093	0.315	0.149	0.222	0.0508369
High BP	Lansing	0.3265	0.154	0.456	0.2905	0.3475	0.0508113
Smoking	Gainesville	0.17	0.051	0.339	0.16	0.196	0.0507965
Obesity	Joliet	0.355	0.305	0.499	0.335	0.407	0.0507916
Male Over 65	Concord	0.120472	0.0234192	0.250326	0.0920334	0.144955	0.0507671
Smoking	Gulfport	0.237	0.152	0.342	0.219	0.286	0.0507543
Female Over 65	Vallejo	0.15952	0.0707925	0.27176	0.134843	0.197232	0.0507457
BP Medication	Memphis	0.7795	0.583	0.923	0.744	0.82175	0.0507328
Arthritis	Kansas City	0.249	0.067	0.408	0.217	0.284	0.0507218
High Cholesterol	Deerfield Beach	0.351	0.3	0.504	0.336	0.366	0.0507066
Female Over 65	Sunnyvale	0.132607	0.0520652	0.249042	0.103252	0.168594	0.0507028
Smoking	Minneapolis	0.1615	0.086	0.297	0.12275	0.198	0.0506944
High Cholesterol	Buffalo	0.32	0.075	0.372	0.295	0.343	0.0506919
Obesity	Waterbury	0.353	0.274	0.456	0.32275	0.405	0.0506908
Smoking	Victorville	0.171	0.037	0.277	0.161	0.205	0.0506905
Obesity	Fresno	0.303	0.203	0.394	0.26	0.3415	0.0506802
Arthritis	Miami	0.214	0.061	0.301	0.176	0.233	0.0506771
High BP	Fargo	0.272	0.104	0.312	0.241	0.289	0.0506736
Arthritis	Mission	0.1805	0.128	0.309	0.15	0.21175	0.050668
Diabetes	Chattanooga	0.1255	0.065	0.314	0.105	0.1665	0.050653
Male Over 65	Boise City	0.125528	0.0472601	0.260295	0.101743	0.165803	0.0506365
High BP	Lee's Summit	0.265	0.213	0.386	0.242	0.301	0.0506342
High BP	Tempe	0.23	0.105	0.333	0.1955	0.258	0.0506326
Female Over 65	Livermore	0.148242	0.0712251	0.271275	0.10609	0.17533	0.0506319
Female Over 65	Lakewood	0.161758	0.083031	0.29455	0.132095	0.201194	0.0506075
High BP	Seattle	0.225	0.086	0.363	0.19	0.258	0.0505954
Male Over 65	Edmond	0.115086	0	0.227951	0.0900067	0.149569	0.0505867
Male Over 65	Dearborn	0.118228	0.0516717	0.288385	0.0875925	0.145569	0.0505777
Smoking	Lakeland	0.204	0.144	0.337	0.1695	0.24	0.0505541
Arthritis	Corona	0.181	0.155	0.457	0.174	0.197	0.050535
High BP	Sacramento	0.303	0.136	0.439	0.2655	0.33675	0.0505276
Female Over 65	Boise City	0.149133	0.0486088	0.273813	0.123746	0.191857	0.0505004
Smoking	Charlotte	0.1575	0.078	0.296	0.12425	0.20375	0.0504848
High BP	Vacaville	0.261	0.229	0.454	0.24675	0.288	0.0504836
Diabetes	Philadelphia	0.128	0.023	0.266	0.093	0.174	0.0504804
High BP	Decatur	0.37	0.225	0.471	0.358	0.419	0.0504772
BP Medication	Indianapolis	0.734	0.471	0.839	0.70325	0.76675	0.0504567
Obesity	Lauderhill	0.352	0.257	0.406	0.288	0.379	0.0504265
Arthritis	Dallas	0.192	0.067	0.323	0.161	0.22325	0.050404
Female Over 65	Paterson	0.118825	0.0487515	0.258333	0.0862763	0.148169	0.0503883
High BP	New Britain	0.314	0.135	0.394	0.303	0.327	0.0503825
Diabetes	Miami	0.164	0.031	0.233	0.11	0.182	0.0503322
High Cholesterol	Raleigh	0.2895	0.146	0.384	0.25775	0.32225	0.0503295
Arthritis	Nashville	0.237	0.049	0.344	0.2	0.269	0.0503064
Male Over 65	Santa Clarita	0.0913621	0.0295946	0.274734	0.0714941	0.118255	0.0503013
Male Over 65	Austin	0.0793651	0	0.292572	0.0495556	0.110573	0.0502979
Female Over 65	Little Rock	0.158654	0.0383287	0.256256	0.126298	0.200783	0.0502537
Male Over 65	Sioux Falls	0.0969667	0.0347197	0.295074	0.0737798	0.130526	0.050217
High Cholesterol	El Monte	0.3295	0.235	0.498	0.3155	0.339	0.0502138
Male Over 65	Milpitas	0.114991	0.0295687	0.245161	0.10291	0.140896	0.0501635
BP Medication	Costa Mesa	0.637	0.555	0.743	0.604	0.67	0.0501585
Smoking	Lawton	0.223	0.147	0.303	0.19075	0.2745	0.0501072
High BP	Miramar	0.339	0.254	0.39	0.27	0.3585	0.0500811
Obesity	Aurora	0.277	0.189	0.407	0.244	0.3145	0.050076
BP Medication	Lafayette	0.739	0.552	0.826	0.712	0.772	0.0500727
Obesity	Sacramento	0.297	0.22	0.481	0.25925	0.34225	0.0500694
High BP	Fort Collins	0.201	0.092	0.376	0.183	0.22875	0.0500668
Female Over 65	Rancho Cucamonga	0.121778	0.0271703	0.227767	0.0930213	0.150853	0.0500614
BP Medication	Cape Coral	0.772	0.668	0.85	0.726	0.802	0.0500428
High BP	Denver	0.247	0.08	0.449	0.2105	0.276	0.0500216
Female Over 65	Chula Vista	0.155556	0.0786694	0.283361	0.120184	0.19256	0.050008
Diabetes	Tampa	0.1085	0.014	0.309	0.07275	0.14925	0.0500076
Male Over 65	Bridgeport	0.0851716	0.0176211	0.254516	0.0521001	0.113574	0.0499992
Obesity	Pomona	0.274	0.112	0.395	0.253	0.291	0.0499561
High Cholesterol	Cambridge	0.2485	0.103	0.336	0.2145	0.2765	0.0499094
Female Over 65	Brockton	0.149953	0.0677868	0.233091	0.104035	0.171239	0.0499015
Smoking	St. Petersburg	0.194	0.078	0.332	0.166	0.232	0.0498956
Arthritis	Murfreesboro	0.209	0.06	0.294	0.184	0.236	0.0498637
Smoking	Gastonia	0.219	0.132	0.297	0.18	0.254	0.0498384
Diabetes	Kansas City	0.119	0.02	0.267	0.087	0.162	0.0498231
High Cholesterol	Savannah	0.311	0.136	0.377	0.282	0.328	0.0497952
BP Medication	St. Louis	0.745	0.638	0.84	0.72425	0.8005	0.0497789
Male Over 65	Union City	0.102595	0.0491713	0.241614	0.0740271	0.144293	0.0497687
Female Over 65	Pawtucket	0.126992	0.0700074	0.221274	0.10379	0.192974	0.0497595
High Cholesterol	Montgomery	0.352	0.198	0.437	0.31025	0.38025	0.0497548
Male Over 65	Newton	0.159446	0.08799	0.259853	0.123102	0.192592	0.0497524
Female Over 65	Clovis	0.123406	0.0685484	0.282035	0.107598	0.17543	0.0497515
High Cholesterol	San Diego	0.292	0.075	0.452	0.259	0.3115	0.0496984
Smoking	Bloomington	0.163	0.078	0.277	0.127	0.207	0.0496773
Arthritis	Melbourne	0.273	0.165	0.378	0.257	0.29075	0.0496738
Female Over 65	Ontario	0.0953019	0.0262154	0.249841	0.065495	0.118525	0.0496331
Arthritis	Erie	0.303	0.208	0.45	0.26825	0.3175	0.0496064
Female Over 65	Lafayette	0.1469	0.047082	0.277628	0.114703	0.179726	0.0495978
Male Over 65	Sunnyvale	0.0978507	0.01671	0.23461	0.0622071	0.121286	0.049571
Arthritis	Macon	0.286	0.13	0.36	0.259	0.325	0.0495705
Diabetes	North Charleston	0.1225	0.025	0.226	0.09525	0.1575	0.049558
Male Over 65	Hartford	0.0762837	0.000783085	0.193433	0.0522022	0.112743	0.0495526
Smoking	Tuscaloosa	0.1925	0.101	0.309	0.17625	0.22425	0.0495006
Smoking	Kenner	0.204	0.145	0.312	0.19075	0.2335	0.0494954
Male Over 65	Tuscaloosa	0.103099	0.0161718	0.219376	0.0722812	0.13639	0.0494494
High BP	Gary	0.528	0.396	0.594	0.5015	0.5545	0.0494295
Male Over 65	Salem	0.135423	0.0404858	0.263454	0.0936929	0.15643	0.0494201
Arthritis	Cape Coral	0.268	0.184	0.38	0.232	0.305	0.0494127
High Cholesterol	Sandy Springs	0.2875	0.206	0.366	0.2425	0.322	0.0494054
Male Over 65	Kenner	0.128563	0.0684426	0.236304	0.107239	0.19038	0.0494008
BP Medication	Vacaville	0.6445	0.603	0.823	0.62375	0.66575	0.0493873
High Cholesterol	Jacksonville	0.3225	0.083	0.391	0.29475	0.34125	0.0493866
Female Over 65	Elgin	0.111577	0.0545097	0.213065	0.0995452	0.171903	0.0493792
BP Medication	Napa	0.684	0.589	0.762	0.641	0.7285	0.0493551
BP Medication	Rockford	0.73	0.598	0.848	0.703	0.762	0.0493396
Arthritis	Virginia Beach	0.216	0.044	0.363	0.189	0.2535	0.0493243
Obesity	Boynton Beach	0.25	0.175	0.345	0.23025	0.2735	0.0493232
High BP	Cambridge	0.21	0.086	0.285	0.1755	0.23575	0.0493101
Arthritis	Clearwater	0.2795	0.188	0.397	0.255	0.31625	0.0492833
High Cholesterol	Portsmouth	0.342	0.118	0.392	0.3115	0.358	0.0492789
Female Over 65	Salem	0.160412	0.0661445	0.259917	0.132841	0.19979	0.0492673
BP Medication	Avondale	0.66	0.574	0.733	0.625	0.697	0.0492459
Female Over 65	Brooklyn Park	0.119816	0.0311067	0.224319	0.0900065	0.135785	0.0492326
Smoking	Detroit	0.299	0.111	0.425	0.267	0.323	0.0492241
Male Over 65	Appleton	0.111341	0.0344828	0.276151	0.0938027	0.14575	0.0492237
Male Over 65	Livonia	0.170131	0.0753031	0.298588	0.140731	0.206369	0.0492125
High BP	Edinburg	0.317	0.22	0.382	0.282	0.344	0.0491876
Male Over 65	New Britain	0.0939759	0	0.194878	0.0725934	0.139505	0.0491746
Arthritis	Worcester	0.2505	0.054	0.312	0.22875	0.265	0.0491588
Obesity	Austin	0.247	0.174	0.461	0.219	0.294	0.0491574
Female Over 65	Midland	0.115329	0.0183742	0.23941	0.090687	0.145265	0.049145
Male Over 65	Santa Monica	0.140929	0.0730689	0.265137	0.116407	0.175181	0.0491004
Smoking	Abilene	0.1955	0.106	0.395	0.1675	0.2175	0.0490825
BP Medication	Santa Clara	0.6705	0.52	0.709	0.62525	0.6925	0.0490517
Arthritis	Fairfield	0.206	0.039	0.286	0.19475	0.23025	0.0490487
Male Over 65	Chino	0.10024	0.0374093	0.228244	0.0627052	0.119124	0.0490384
Diabetes	Baltimore	0.13	0.027	0.259	0.0955	0.1705	0.0490301
Male Over 65	Minneapolis	0.0875113	0.0093412	0.253616	0.0507944	0.116363	0.0489846
High Cholesterol	Redlands	0.312	0.234	0.438	0.277	0.329	0.0489718
Smoking	Las Vegas	0.198	0.087	0.325	0.171	0.237	0.0489623
High BP	Rochester Hills	0.2715	0.168	0.427	0.2545	0.30025	0.048946
High Cholesterol	Evanston	0.2875	0.116	0.342	0.26525	0.30525	0.0489444
Obesity	Yakima	0.352	0.31	0.459	0.3255	0.418	0.0489436
BP Medication	McAllen	0.7405	0.614	0.847	0.71275	0.7715	0.0489371
Obesity	Warner Robins	0.373	0.296	0.477	0.3515	0.3945	0.0489357
Arthritis	Augusta	0.246	0.056	0.361	0.2265	0.2725	0.0489174
Obesity	Yonkers	0.247	0.187	0.384	0.2325	0.306	0.0489057
High Cholesterol	Dallas	0.335	0.171	0.422	0.298	0.362	0.0489023
High Cholesterol	North Las Vegas	0.292	0.089	0.46	0.262	0.30625	0.048899
Male Over 65	Portland	0.106668	0.0163506	0.316814	0.0803984	0.142472	0.048891
High Cholesterol	Fort Collins	0.245	0.093	0.374	0.23	0.276	0.0488843
Male Over 65	Lake Forest	0.106001	0.0553394	0.209838	0.0815849	0.14031	0.0488433
High Cholesterol	Greensboro	0.319	0.137	0.397	0.29	0.345	0.048832
Obesity	Deerfield Beach	0.25	0.207	0.352	0.229	0.311	0.0488096
High BP	Westminster	0.25	0.128	0.362	0.22325	0.29325	0.0487919
Obesity	Reading	0.443	0.304	0.502	0.4085	0.456	0.0487884
Female Over 65	Passaic	0.0888004	0.03663	0.20867	0.0716828	0.133815	0.0487872
High BP	Brownsville	0.35	0.256	0.465	0.31725	0.379	0.0487806
BP Medication	Round Rock	0.638	0.544	0.75	0.626	0.6795	0.048765
Female Over 65	Manteca	0.134202	0.0573942	0.250408	0.0997537	0.173211	0.0487414
BP Medication	Tulsa	0.762	0.517	0.852	0.73575	0.79925	0.0486863
High Cholesterol	Washington	0.296	0.11	0.398	0.25125	0.32575	0.0486545
High BP	Bryan	0.298	0.187	0.379	0.263	0.304	0.0486511
Obesity	Lawton	0.385	0.282	0.503	0.35675	0.41325	0.0486456
BP Medication	O'Fallon	0.721	0.556	0.773	0.691	0.7315	0.0486267
BP Medication	Scottsdale	0.774	0.643	0.854	0.74325	0.8075	0.0486139
Female Over 65	San Leandro	0.170919	0.0811182	0.264808	0.133114	0.200533	0.0486027
High BP	Camden	0.407	0.324	0.48	0.356	0.4315	0.0485961
Male Over 65	Kenosha	0.116427	0.0342893	0.197306	0.0747543	0.152366	0.0485306
Arthritis	Lansing	0.2675	0.099	0.428	0.232	0.2805	0.048523
Male Over 65	San Jose	0.106896	0.0151986	0.409055	0.0803317	0.137498	0.0485217
Arthritis	Lubbock	0.2075	0.059	0.276	0.16375	0.233	0.0485119
BP Medication	Orange	0.673	0.602	0.786	0.64325	0.71425	0.0484741
BP Medication	Salem	0.695	0.584	0.818	0.658	0.719	0.0484616
High Cholesterol	Corpus Christi	0.3485	0.084	0.403	0.31725	0.3655	0.0484179
Diabetes	Norfolk	0.114	0.025	0.267	0.091	0.156	0.0483928
Male Over 65	Beaverton	0.106755	0.0403636	0.231718	0.0775098	0.129116	0.048391
Arthritis	Las Vegas	0.193	0.109	0.398	0.174	0.215	0.0483762
Arthritis	Shreveport	0.269	0.129	0.366	0.2405	0.31	0.0483605
High Cholesterol	Eugene	0.315	0.125	0.37	0.298	0.333	0.04836
Diabetes	Dallas	0.1155	0.024	0.24	0.08675	0.148	0.0483581
Smoking	Spokane	0.181	0.049	0.263	0.135	0.21	0.0483514
Female Over 65	Lewisville	0.0930376	0.0213447	0.217811	0.0625757	0.116894	0.0483481
Arthritis	Grand Rapids	0.2295	0.081	0.331	0.204	0.25725	0.0483238
High Cholesterol	Houston	0.346	0.112	0.459	0.30575	0.372	0.0482926
Obesity	San Diego	0.211	0.114	0.346	0.1875	0.246	0.0482892
Male Over 65	St. Louis	0.106267	0.0332997	0.253641	0.0829995	0.132587	0.0482738
BP Medication	Melbourne	0.753	0.596	0.829	0.74025	0.768	0.0482402
Female Over 65	Anchorage	0.106564	0	0.271409	0.0746368	0.132839	0.0482141
Obesity	Norman	0.3205	0.278	0.5	0.306	0.3405	0.0482051
Male Over 65	Lansing	0.107686	0.0171804	0.255284	0.071295	0.136226	0.0481958
Obesity	Fairfield	0.2745	0.176	0.35	0.23925	0.3235	0.0481904
Male Over 65	Missouri City	0.0916337	0.0534042	0.22882	0.0662605	0.121691	0.04819
BP Medication	Federal Way	0.634	0.514	0.712	0.612	0.67	0.0481897
Male Over 65	Plymouth	0.136943	0.0522206	0.228545	0.116392	0.173977	0.0481809
Male Over 65	Seattle	0.113721	0	0.248569	0.0808633	0.140623	0.0481752
Obesity	Long Beach	0.255	0.123	0.391	0.21	0.2895	0.0481461
Diabetes	McAllen	0.14	0.106	0.268	0.12775	0.19225	0.04812
Female Over 65	O'Fallon	0.135298	0.0619546	0.238181	0.106153	0.163496	0.0481122
BP Medication	Louisville	0.785	0.437	0.89	0.7615	0.80925	0.0480813
BP Medication	Macon	0.803	0.595	0.862	0.7875	0.832	0.0480733
BP Medication	Shreveport	0.78	0.571	0.852	0.7545	0.8145	0.0480731
BP Medication	Vancouver	0.693	0.558	0.818	0.657	0.714	0.0480632
Diabetes	Baton Rouge	0.117	0.021	0.223	0.09075	0.1685	0.0480392
BP Medication	Danbury	0.704	0.59	0.745	0.672	0.7375	0.0480387
Male Over 65	Fort Worth	0.086911	0.0142737	0.285297	0.058534	0.121853	0.0480369
BP Medication	West Palm Beach	0.731	0.647	0.818	0.6985	0.7645	0.0480285
Female Over 65	Spokane Valley	0.180986	0.108763	0.282776	0.146795	0.221701	0.0480223
Female Over 65	Somerville	0.114774	0.0459509	0.215637	0.0728173	0.140379	0.0480191
Female Over 65	Trenton	0.130809	0.0229095	0.185666	0.0816483	0.156881	0.0479904
Obesity	Honolulu	0.227	0.156	0.469	0.205	0.26025	0.0479771
Arthritis	Roanoke	0.285	0.14	0.366	0.2605	0.32	0.0479763
Obesity	Newark	0.4075	0.262	0.489	0.35875	0.429	0.0479743
Female Over 65	Chesapeake	0.135101	0.056266	0.284044	0.10404	0.166212	0.0479718
BP Medication	Spokane	0.699	0.568	0.881	0.679	0.731	0.0479597
High BP	Irvine	0.222	0.126	0.308	0.198	0.2705	0.0479193
Smoking	Schenectady	0.219	0.146	0.293	0.176	0.2625	0.0478927
Smoking	Deerfield Beach	0.174	0.095	0.254	0.145	0.222	0.0478911
Arthritis	North Charleston	0.2185	0.065	0.298	0.201	0.239	0.0478584
BP Medication	Gastonia	0.769	0.594	0.809	0.735	0.78	0.0478494
Male Over 65	Providence	0.0836439	0.0113924	0.243785	0.0588004	0.113583	0.0478448
BP Medication	Cheyenne	0.712	0.586	0.769	0.69225	0.7515	0.0478315
Obesity	Las Vegas	0.272	0.205	0.41	0.247	0.317	0.0478301
Diabetes	Portsmouth	0.128	0.026	0.246	0.107	0.1675	0.0478044
Smoking	Largo	0.189	0.14	0.354	0.17325	0.2255	0.0477997
Diabetes	Beaumont	0.136	0.066	0.227	0.1095	0.18175	0.0477983
Male Over 65	Lawrence	0.094494	0.00182815	0.255668	0.0672919	0.117961	0.0477968
Smoking	Newport News	0.208	0.126	0.308	0.1785	0.24725	0.0477967
High Cholesterol	Rochester Hills	0.3445	0.196	0.454	0.32075	0.364	0.0477883
Smoking	Phoenix	0.185	0.081	0.309	0.1425	0.222	0.0477829
High Cholesterol	Austin	0.286	0.103	0.38	0.254	0.313	0.0477753
Male Over 65	El Monte	0.110333	0.0348888	0.264896	0.0905526	0.146228	0.047772
Diabetes	Lakeland	0.12	0.048	0.228	0.096	0.1615	0.0477689
Female Over 65	Edmond	0.151538	0.0392749	0.218154	0.111878	0.175948	0.0477504
Male Over 65	Warren	0.149329	0.0434445	0.256376	0.107392	0.16962	0.0477494
Male Over 65	Milwaukee	0.0823466	0.0111029	0.368809	0.0520413	0.119347	0.0477444
Male Over 65	Kansas City	0.101443	0.00759878	0.320346	0.0761719	0.135742	0.0477217
Female Over 65	Vista	0.124926	0.0374511	0.182337	0.0848023	0.16181	0.0477126
Male Over 65	Bryan	0.0813	0.0335487	0.185511	0.0642859	0.125585	0.0476657
High Cholesterol	Huntsville	0.3535	0.216	0.407	0.29875	0.37175	0.0476561
Female Over 65	Avondale	0.0747306	0.0368401	0.246468	0.0603882	0.110007	0.0476487
High BP	Las Cruces	0.312	0.183	0.374	0.267	0.325	0.0476271
Smoking	Champaign	0.1615	0.106	0.244	0.122	0.2	0.0476218
Arthritis	Fort Collins	0.165	0.051	0.298	0.147	0.196	0.0475978
Male Over 65	Carmel	0.122857	0.060573	0.238246	0.0952644	0.154103	0.0475597
High BP	Fresno	0.294	0.115	0.446	0.263	0.314	0.0475523
Diabetes	Waco	0.135	0.019	0.211	0.088	0.1535	0.047516
Arthritis	Louisville	0.281	0.09	0.421	0.25	0.30525	0.0475086
Male Over 65	St. Joseph	0.13506	0.0362274	0.211636	0.0981823	0.170854	0.0475035
Diabetes	Charleston	0.1075	0.044	0.259	0.0855	0.14675	0.047471
High Cholesterol	Hemet	0.37	0.298	0.471	0.3395	0.40775	0.0474576
Male Over 65	Modesto	0.119338	0.0365437	0.240741	0.0802274	0.147506	0.047441
Arthritis	Eugene	0.233	0.068	0.301	0.208	0.2495	0.0474308
Diabetes	Rock Hill	0.0985	0.028	0.238	0.07875	0.13475	0.0474227
Obesity	Amarillo	0.339	0.283	0.459	0.3215	0.3875	0.0474176
Male Over 65	Waukesha	0.1418	0.0764946	0.288438	0.103956	0.157613	0.0473866
Obesity	Mount Vernon	0.3215	0.236	0.393	0.291	0.35475	0.0473756
High Cholesterol	Oklahoma City	0.368	0.136	0.485	0.337	0.395	0.0473637
Obesity	Worcester	0.296	0.204	0.406	0.27175	0.33975	0.0473631
Obesity	Hammond	0.386	0.319	0.509	0.3665	0.4055	0.0473333
Arthritis	Pompano Beach	0.261	0.169	0.356	0.231	0.288	0.0473146
Male Over 65	Lakewood	0.132604	0.0394412	0.270755	0.100146	0.160216	0.0473117
Male Over 65	Fargo	0.107167	0.0185965	0.200977	0.0772509	0.128972	0.0473043
Male Over 65	Westminster	0.125661	0.0338092	0.233466	0.0945918	0.158249	0.0472976
BP Medication	Rapid City	0.754	0.603	0.82	0.7425	0.7795	0.0472962
Diabetes	Augusta	0.147	0.025	0.253	0.115	0.167	0.0472955
Female Over 65	West Valley City	0.0797527	0.0228445	0.209524	0.0690943	0.124437	0.0472897
Arthritis	Beaumont	0.24	0.109	0.323	0.221	0.26275	0.0472851
High BP	Lewisville	0.268	0.173	0.351	0.235	0.293	0.0472517
Obesity	Corpus Christi	0.3405	0.212	0.446	0.311	0.38225	0.0472486
Male Over 65	Chula Vista	0.110395	0.039979	0.219751	0.0815141	0.146593	0.0472314
Arthritis	Centennial	0.233	0.103	0.279	0.20325	0.248	0.0472067
Smoking	Irving	0.1845	0.082	0.238	0.11875	0.2035	0.0472036
High BP	Odessa	0.317	0.241	0.45	0.2985	0.3365	0.0471906
Arthritis	Fargo	0.21	0.058	0.25	0.191	0.23	0.0471876
High BP	Plantation	0.306	0.198	0.392	0.273	0.3255	0.0471871
Diabetes	Rochester	0.116	0.013	0.213	0.07775	0.166	0.0471808
High BP	Colorado Springs	0.26	0.094	0.335	0.2235	0.292	0.0471671
High Cholesterol	Mobile	0.358	0.086	0.462	0.3375	0.3785	0.047166
Arthritis	Duluth	0.218	0.105	0.312	0.188	0.246	0.0471626
Smoking	Edinburg	0.165	0.097	0.281	0.14	0.184	0.0471423
Arthritis	Lawrence	0.1895	0.057	0.324	0.1685	0.20675	0.0471293
High Cholesterol	Chicago	0.2955	0.121	0.421	0.264	0.32	0.047098
BP Medication	Schenectady	0.7275	0.603	0.785	0.71675	0.7465	0.0470888
Smoking	Pueblo	0.196	0.113	0.415	0.16925	0.21475	0.0470861
Diabetes	Gulfport	0.116	0.022	0.221	0.099	0.151	0.0470843
Male Over 65	Charlotte	0.0764841	0.00473186	0.240741	0.0535391	0.113382	0.0470536
High BP	Aurora	0.263	0.141	0.505	0.231	0.288	0.0470421
High Cholesterol	Mission	0.317	0.26	0.416	0.288	0.359	0.0470328
High BP	Scottsdale	0.2895	0.19	0.392	0.25975	0.331	0.0470159
Male Over 65	San Antonio	0.104307	0	0.30842	0.0743749	0.131116	0.0470037
Arthritis	Greensboro	0.211	0.071	0.324	0.186	0.2445	0.0470005
High Cholesterol	Cary	0.306	0.218	0.469	0.2885	0.335	0.0469954
BP Medication	Asheville	0.77	0.655	0.852	0.739	0.799	0.0469847
Arthritis	Vacaville	0.1935	0.16	0.378	0.18025	0.2065	0.0469729
High Cholesterol	Philadelphia	0.318	0.116	0.44	0.291	0.334	0.0469639
Male Over 65	Brownsville	0.105332	0.0509554	0.277718	0.0814707	0.150365	0.0469581
Obesity	Gastonia	0.327	0.255	0.432	0.29	0.361	0.0469404
High BP	Long Beach	0.256	0.055	0.519	0.2415	0.2695	0.0469341
High BP	Spokane	0.287	0.166	0.5	0.268	0.301	0.046902
High BP	Union City	0.299	0.173	0.392	0.25	0.323	0.0468928
Male Over 65	Clifton	0.125578	0.0718916	0.231988	0.100157	0.182857	0.0468705
Arthritis	Concord	0.208	0.083	0.357	0.193	0.236	0.0468581
Smoking	Allentown	0.2665	0.166	0.343	0.22975	0.29025	0.0468562
High Cholesterol	Jonesboro	0.3125	0.189	0.402	0.306	0.34375	0.0468526
Diabetes	Muncie	0.126	0.025	0.227	0.0955	0.1435	0.0468237
Smoking	Concord	0.148	0.092	0.269	0.1295	0.1845	0.0468217
Arthritis	Chattanooga	0.266	0.123	0.412	0.24	0.296	0.0468123
Diabetes	Lynchburg	0.106	0.016	0.209	0.0975	0.147	0.0467956
High BP	Apple Valley	0.3135	0.295	0.437	0.307	0.342	0.0467938
High BP	Oakland	0.2835	0.162	0.461	0.254	0.31525	0.0467895
Male Over 65	Riverside	0.0875912	0	0.232541	0.0660738	0.111181	0.0467848
BP Medication	Clearwater	0.7655	0.643	0.857	0.73675	0.79925	0.0467837
Arthritis	Rockford	0.254	0.151	0.421	0.231	0.278	0.046767
Female Over 65	Murfreesboro	0.102352	0	0.213263	0.0844252	0.138026	0.0467644
High Cholesterol	Lincoln	0.2975	0.084	0.372	0.274	0.323	0.0467326
Female Over 65	Santa Clara	0.132309	0.0575595	0.241104	0.107047	0.166342	0.0467049
Male Over 65	El Cajon	0.116406	0.0327789	0.200328	0.0694102	0.137895	0.0466772
Male Over 65	Stockton	0.104008	0.0370491	0.254422	0.0773481	0.140052	0.046674
Male Over 65	Whittier	0.114218	0.0507075	0.23036	0.0847321	0.151328	0.0466732
Arthritis	Asheville	0.246	0.148	0.336	0.214	0.275	0.0466558
Smoking	Tyler	0.172	0.122	0.272	0.1505	0.2295	0.0466486
Obesity	Flint	0.499	0.378	0.554	0.461	0.519	0.0466212
Male Over 65	Buffalo	0.105989	0	0.242857	0.0815718	0.13791	0.046614
BP Medication	Corona	0.646	0.602	0.862	0.624	0.6645	0.0466106
Smoking	Jersey City	0.171	0.087	0.283	0.14075	0.20025	0.0466019
Arthritis	South Bend	0.2655	0.191	0.439	0.24775	0.29675	0.0465609
Arthritis	Houston	0.185	0.041	0.309	0.154	0.213	0.0465417
Smoking	Laredo	0.199	0.093	0.333	0.161	0.223	0.046489
High Cholesterol	Laredo	0.348	0.234	0.406	0.305	0.381	0.046445
High Cholesterol	San Francisco	0.293	0.175	0.458	0.2575	0.319	0.0464421
Female Over 65	Warner Robins	0.138127	0.0473136	0.215316	0.104644	0.17374	0.0464242
Smoking	Wichita Falls	0.2	0.142	0.314	0.1655	0.2435	0.0463859
High Cholesterol	Nashville	0.322	0.094	0.403	0.2885	0.349	0.0463845
Smoking	New Haven	0.193	0.098	0.246	0.1335	0.21	0.0463528
Arthritis	Apple Valley	0.251	0.224	0.376	0.246	0.27925	0.0463298
Male Over 65	Billings	0.146083	0.0633053	0.263699	0.11877	0.1781	0.046327
Smoking	Youngstown	0.294	0.171	0.385	0.253	0.304	0.046301
Smoking	Fort Worth	0.1845	0.084	0.329	0.151	0.222	0.0462599
BP Medication	Portland	0.655	0.523	0.773	0.626	0.685	0.0462477
Smoking	Rapid City	0.196	0.125	0.278	0.172	0.214	0.0461874
Male Over 65	Redwood City	0.0998284	0.0232558	0.187215	0.0828088	0.147079	0.0461797
High Cholesterol	Murrieta	0.3	0.263	0.423	0.2865	0.3135	0.0461686
Obesity	Westminster	0.216	0.146	0.336	0.1995	0.26825	0.0461615
Obesity	San Bernardino	0.356	0.238	0.497	0.315	0.3825	0.0461601
Smoking	Dayton	0.279	0.18	0.37	0.24	0.301	0.0461451
Female Over 65	Whittier	0.136406	0.053596	0.232861	0.117989	0.182955	0.0461447
Male Over 65	Troy	0.155662	0.0514403	0.223178	0.115881	0.180582	0.0461269
Male Over 65	Gastonia	0.131791	0.0481605	0.206579	0.112082	0.181536	0.0461265
Diabetes	Toledo	0.142	0.022	0.263	0.119	0.174	0.0461261
Cancer	Surprise	0.0545	0.044	0.167	0.04775	0.121	0.046088
Smoking	Orlando	0.1795	0.062	0.305	0.15325	0.216	0.046068
BP Medication	Rancho Cucamonga	0.655	0.507	0.719	0.631	0.69125	0.0460609
Male Over 65	Orlando	0.101624	0.016632	0.212379	0.0717335	0.134541	0.0460526
BP Medication	Boise City	0.675	0.508	0.79	0.647	0.689	0.0460454
High Cholesterol	McAllen	0.3135	0.257	0.454	0.2975	0.357	0.0460359
BP Medication	Apple Valley	0.71	0.669	0.823	0.69225	0.744	0.0460345
High Cholesterol	North Charleston	0.3115	0.133	0.369	0.29975	0.32975	0.0460297
Smoking	Lansing	0.2315	0.112	0.312	0.17275	0.25125	0.0460144
BP Medication	Kenosha	0.696	0.604	0.795	0.6865	0.732	0.0460141
BP Medication	Compton	0.657	0.595	0.764	0.62775	0.69225	0.0459762
Female Over 65	Lake Charles	0.155208	0.0849111	0.251285	0.14197	0.19909	0.0459675
High BP	Santa Fe	0.263	0.161	0.37	0.24525	0.28775	0.0459623
Male Over 65	Davie	0.123348	0.0477607	0.221321	0.0866225	0.140306	0.0459417
BP Medication	Lake Charles	0.768	0.652	0.827	0.7435	0.802	0.0459116
BP Medication	St. Petersburg	0.75	0.587	0.867	0.727	0.777	0.0459057
Arthritis	Beaverton	0.2	0.121	0.292	0.16	0.237	0.0458739
Smoking	Passaic	0.2165	0.119	0.26	0.167	0.24175	0.0458445
Male Over 65	Longmont	0.127153	0.0750834	0.217172	0.0922728	0.167785	0.0458159
BP Medication	Lancaster	0.662	0.488	0.775	0.6435	0.6795	0.0457996
Female Over 65	Chino	0.118163	0.07343	0.215271	0.0819207	0.158889	0.0457558
BP Medication	Oxnard	0.63	0.518	0.741	0.61	0.6435	0.0457446
High BP	Amarillo	0.335	0.249	0.487	0.32	0.361	0.0457423
BP Medication	Lauderhill	0.763	0.687	0.825	0.7175	0.787	0.0457262
Diabetes	Fayetteville	0.094	0.015	0.234	0.076	0.119	0.0457131
High BP	San Bernardino	0.299	0.198	0.461	0.286	0.3175	0.0456551
Male Over 65	Topeka	0.14697	0.0621658	0.264813	0.106984	0.173848	0.0455949
Smoking	Sacramento	0.1505	0.078	0.301	0.1165	0.183	0.0455929
Male Over 65	Greenville	0.105965	0.0262172	0.205753	0.0706019	0.121402	0.0455665
Arthritis	Evanston	0.195	0.06	0.266	0.1745	0.23125	0.0455659
Female Over 65	Broken Arrow	0.161838	0.0627629	0.275194	0.131631	0.180956	0.0455627
High BP	Virginia Beach	0.277	0.1	0.395	0.247	0.3	0.0455541
Arthritis	Lake Charles	0.2665	0.173	0.337	0.23525	0.3035	0.0455489
Female Over 65	Salinas	0.094964	0.034194	0.21965	0.0717293	0.12479	0.0455415
Female Over 65	Simi Valley	0.15877	0.081837	0.28179	0.132768	0.193982	0.045528
High Cholesterol	Edmond	0.325	0.212	0.397	0.31575	0.3675	0.0455016
BP Medication	Warner Robins	0.749	0.652	0.808	0.7055	0.783	0.0454988
High Cholesterol	Augusta	0.338	0.127	0.433	0.3125	0.3535	0.0454866
Diabetes	Jacksonville	0.104	0.01	0.248	0.08875	0.13325	0.0454483
Obesity	Stockton	0.319	0.226	0.421	0.296	0.353	0.0453858
BP Medication	League City	0.7	0.61	0.76	0.6635	0.72925	0.0453578
Female Over 65	Auburn	0.137161	0.0783276	0.228336	0.106374	0.154349	0.0453498
Male Over 65	Manteca	0.100767	0.0537535	0.229494	0.0818584	0.134454	0.0453401
Smoking	Davenport	0.213	0.126	0.291	0.1875	0.2485	0.0453209
Arthritis	High Point	0.2395	0.127	0.303	0.1985	0.2735	0.0452981
Diabetes	Laredo	0.16	0.077	0.244	0.125	0.203	0.0452965
High BP	Tucson	0.282	0.106	0.388	0.258	0.3055	0.045291
Arthritis	Colorado Springs	0.224	0.062	0.312	0.1905	0.252	0.0452865
Obesity	Vallejo	0.2885	0.207	0.356	0.252	0.3065	0.0452819
Arthritis	Bakersfield	0.203	0.122	0.395	0.177	0.225	0.0452501
Male Over 65	Manchester	0.121272	0.0385583	0.219203	0.0789474	0.144195	0.0452354
High BP	Eugene	0.263	0.104	0.33	0.2425	0.2785	0.0452219
BP Medication	Detroit	0.782	0.518	0.871	0.74575	0.797	0.0452211
Obesity	Chesapeake	0.355	0.307	0.488	0.322	0.385	0.0452166
Male Over 65	New Bedford	0.110476	0.0384615	0.221168	0.0850472	0.148922	0.0452085
Arthritis	Raleigh	0.172	0.057	0.293	0.14775	0.2025	0.0452063
Male Over 65	Warwick	0.172601	0.114504	0.273438	0.135072	0.19863	0.0452034
Diabetes	New Haven	0.107	0.017	0.206	0.0775	0.138	0.045198
Male Over 65	Carson	0.125091	0.0614113	0.232173	0.103	0.165627	0.045193
Obesity	Hillsboro	0.276	0.22	0.39	0.249	0.307	0.0451704
Smoking	St. Joseph	0.2485	0.16	0.363	0.2175	0.26875	0.0451076
BP Medication	Norwalk	0.695	0.613	0.763	0.654	0.735	0.0450907
Diabetes	Wichita Falls	0.134	0.015	0.245	0.1075	0.153	0.0450905
Obesity	Mission	0.444	0.366	0.489	0.38825	0.4585	0.0450814
Smoking	Savannah	0.21	0.12	0.332	0.19	0.241	0.0450671
Female Over 65	Garden Grove	0.154495	0.0643852	0.288147	0.1332	0.174128	0.0450648
Arthritis	Richardson	0.205	0.078	0.237	0.1855	0.223	0.0450632
Arthritis	Aurora	0.2	0.109	0.473	0.182	0.2225	0.0450393
Arthritis	San Diego	0.172	0.024	0.405	0.151	0.1965	0.045029
Diabetes	Boston	0.085	0.016	0.227	0.055	0.123	0.0450168
Male Over 65	Corpus Christi	0.116232	0	0.225706	0.0948419	0.142142	0.0450131
Male Over 65	Lafayette	0.106323	0.0392305	0.236702	0.0806643	0.126946	0.0449963
Arthritis	Lincoln	0.195	0.044	0.298	0.16825	0.226	0.0449923
BP Medication	Santa Clarita	0.646	0.563	0.779	0.624	0.68	0.0449871
Arthritis	El Paso	0.206	0.068	0.302	0.1685	0.2265	0.0449513
BP Medication	Lee's Summit	0.7385	0.686	0.85	0.718	0.78575	0.0449457
Arthritis	Indianapolis	0.247	0.091	0.35	0.217	0.276	0.0449389
BP Medication	Carmel	0.758	0.629	0.81	0.738	0.7825	0.0449375
Arthritis	Troy	0.258	0.145	0.347	0.2335	0.2705	0.0449122
High Cholesterol	Cincinnati	0.318	0.14	0.404	0.291	0.341	0.0448984
Female Over 65	Bolingbrook	0.105164	0.0284202	0.21118	0.0788822	0.139241	0.0448734
Smoking	Amarillo	0.182	0.121	0.277	0.1615	0.2325	0.0448729
Smoking	Yakima	0.166	0.122	0.252	0.1415	0.2285	0.0448631
High BP	Newport Beach	0.282	0.214	0.369	0.26925	0.32	0.0448587
Obesity	North Las Vegas	0.294	0.187	0.395	0.273	0.3295	0.0448558
Smoking	Longview	0.21	0.117	0.289	0.169	0.232	0.0448547
Male Over 65	Waukegan	0.0857676	0.0352687	0.196822	0.0602268	0.133122	0.0448524
Arthritis	Scottsdale	0.241	0.144	0.335	0.21375	0.28075	0.0448486
Diabetes	Kalamazoo	0.096	0.025	0.207	0.081	0.131	0.0448292
Male Over 65	Santa Clara	0.104377	0.0413994	0.192138	0.063339	0.142496	0.044816
Obesity	Bridgeport	0.3125	0.206	0.416	0.275	0.32525	0.044807
Female Over 65	Fremont	0.139249	0.0342153	0.25	0.107205	0.175542	0.0447926
Arthritis	Fort Worth	0.206	0.112	0.352	0.176	0.23325	0.0447866
High Cholesterol	Newport News	0.3165	0.148	0.386	0.2855	0.347	0.0447837
Male Over 65	Little Rock	0.12301	0.0319228	0.255608	0.0917086	0.155144	0.0447585
Arthritis	Irving	0.178	0.064	0.234	0.12675	0.19975	0.0447513
Arthritis	Jersey City	0.1735	0.065	0.288	0.15025	0.20175	0.0447417
BP Medication	Palatine	0.7045	0.597	0.774	0.67525	0.723	0.0447334
BP Medication	Turlock	0.678	0.589	0.749	0.645	0.6965	0.0447259
Obesity	Carson	0.225	0.178	0.308	0.1975	0.2765	0.044712
Obesity	New Britain	0.321	0.23	0.417	0.289	0.352	0.0447096
Male Over 65	Stamford	0.133229	0.0239123	0.193425	0.0937302	0.156313	0.044697
Arthritis	Henderson	0.195	0.117	0.396	0.1835	0.2065	0.0446895
Smoking	Portsmouth	0.221	0.158	0.305	0.185	0.2555	0.0446789
High BP	Sioux Falls	0.281	0.165	0.34	0.238	0.304	0.0446688
Diabetes	San Antonio	0.126	0.032	0.24	0.095	0.17	0.044643
BP Medication	Amarillo	0.736	0.611	0.829	0.7025	0.7605	0.0446002
BP Medication	Fort Wayne	0.741	0.475	0.831	0.71325	0.758	0.0445902
High BP	Chesapeake	0.326	0.273	0.453	0.303	0.351	0.0445854
Obesity	Laredo	0.449	0.327	0.502	0.405	0.464	0.0445828
High Cholesterol	Yakima	0.306	0.283	0.482	0.3005	0.332	0.0445799
BP Medication	High Point	0.761	0.632	0.819	0.7205	0.78175	0.0445764
Smoking	Des Moines	0.21	0.093	0.279	0.164	0.232	0.0445757
BP Medication	Overland Park	0.744	0.637	0.837	0.72125	0.771	0.0445576
Male Over 65	Evansville	0.13374	0.0493274	0.245455	0.089611	0.160232	0.0445404
High Cholesterol	Las Vegas	0.318	0.214	0.48	0.302	0.336	0.0445207
Female Over 65	Kent	0.132642	0.0487192	0.218771	0.0983951	0.163793	0.0445198
Arthritis	Folsom	0.1785	0.11	0.288	0.16125	0.209	0.0445043
Arthritis	Hartford	0.221	0.075	0.295	0.19525	0.23725	0.044481
Male Over 65	Danbury	0.0951228	0.0351145	0.193131	0.0822708	0.141578	0.0444754
BP Medication	Chattanooga	0.7775	0.567	0.855	0.75425	0.795	0.044472
Arthritis	Cambridge	0.1575	0.044	0.241	0.12375	0.18175	0.0444593
Male Over 65	Norwalk	0.112776	0.0287356	0.215545	0.0924925	0.139119	0.0444496
Female Over 65	Victorville	0.106106	0.0484307	0.202589	0.0866822	0.119658	0.0444355
High BP	Springdale	0.333	0.226	0.394	0.2935	0.344	0.0444275
Diabetes	Oklahoma City	0.114	0.022	0.262	0.093	0.14925	0.044422
Arthritis	Spokane	0.243	0.13	0.463	0.232	0.255	0.0444151
BP Medication	Pasadena	0.687	0.571	0.771	0.66425	0.72425	0.04441
BP Medication	Hayward	0.661	0.533	0.749	0.622	0.69025	0.0443938
BP Medication	Flint	0.759	0.652	0.826	0.7135	0.785	0.0443843
Diabetes	Fort Worth	0.122	0.042	0.241	0.085	0.15	0.0443835
Smoking	Waco	0.214	0.08	0.275	0.171	0.2355	0.0443737
Female Over 65	Santa Monica	0.178271	0.114891	0.276673	0.160067	0.200311	0.0443251
Female Over 65	San Ramon	0.110912	0.0585034	0.225071	0.0961878	0.156755	0.044316
Arthritis	Winston-Salem	0.2535	0.093	0.325	0.2295	0.281	0.0442914
High BP	Lincoln	0.2495	0.078	0.339	0.21325	0.271	0.044281
Male Over 65	Murfreesboro	0.079161	0	0.186147	0.0600484	0.120892	0.0442684
Arthritis	Tyler	0.224	0.099	0.316	0.2035	0.263	0.0442615
Obesity	Ogden	0.343	0.282	0.427	0.29925	0.37625	0.0442147
Smoking	Salem	0.176	0.101	0.285	0.15	0.221	0.0442004
BP Medication	Chino	0.64	0.534	0.709	0.61275	0.6595	0.0441949
BP Medication	Newport Beach	0.7215	0.632	0.796	0.70625	0.7515	0.0441919
Arthritis	McAllen	0.1755	0.124	0.319	0.1575	0.20825	0.0441912
BP Medication	Medford	0.698	0.632	0.817	0.667	0.726	0.0441653
Diabetes	Wilmington	0.112	0.038	0.224	0.084	0.151	0.0441312
Diabetes	Winston-Salem	0.105	0.046	0.225	0.087	0.1485	0.0441251
High Cholesterol	Henderson	0.318	0.221	0.483	0.30575	0.32875	0.0441248
BP Medication	Naperville	0.7035	0.537	0.759	0.66975	0.718	0.0441043
Smoking	Duluth	0.202	0.104	0.295	0.1615	0.2185	0.0441037
Obesity	Racine	0.391	0.345	0.513	0.36	0.4055	0.0440754
Male Over 65	Ogden	0.0772806	0.0483333	0.214143	0.0686933	0.111952	0.0440744
[truncated: 5,112 more rows]
